# Supplementary material for: HCMV promotes viral reactivation through the coordinated regulation of Notch signaling by UL8 and miR-UL36
Source: mBio. 2026 Feb 9;17(3):e03377-25. doi: 10.1128/mbio.03377-25 (PMC12977634; doi:10.1128/mbio.03377-25)
Supplement: Data set S1 — MS analysis. [file mbio.03377-25-s0005.xlsx]

## Sheet: Proteins
iid	Protein FDR Confidence: Combined	Master	Accession	Description	Exp. q-value: Combined	Sum PEP Score	Coverage [%]	# Peptides	# PSMs	# Unique Peptides	# AAs	MW [kDa]	calc. pI	Score Sequest HT: A2 Sequest HT	Score Sequest HT: B2 Sequest HT	Score Sequest HT: C2 Sequest HT	Score Sequest HT: D2 Sequest HT	Score Sequest HT: E2 Sequest HT	Score Sequest HT: F2 Sequest HT	Score Sequest HT: G2 Sequest HT	Score Sequest HT: H2 Sequest HT	Score Sequest HT: I2 Sequest HT	Score Sequest HT: J2 Sequest HT	# PSMs (by Search Engine): A2 Sequest HT	# PSMs (by Search Engine): B2 Sequest HT	# PSMs (by Search Engine): C2 Sequest HT	# PSMs (by Search Engine): D2 Sequest HT	# PSMs (by Search Engine): E2 Sequest HT	# PSMs (by Search Engine): F2 Sequest HT	# PSMs (by Search Engine): G2 Sequest HT	# PSMs (by Search Engine): H2 Sequest HT	# PSMs (by Search Engine): I2 Sequest HT	# PSMs (by Search Engine): J2 Sequest HT	# Peptides (by Search Engine): A2 Sequest HT	# Peptides (by Search Engine): B2 Sequest HT	# Peptides (by Search Engine): C2 Sequest HT	# Peptides (by Search Engine): D2 Sequest HT	# Peptides (by Search Engine): E2 Sequest HT	# Peptides (by Search Engine): F2 Sequest HT	# Peptides (by Search Engine): G2 Sequest HT	# Peptides (by Search Engine): H2 Sequest HT	# Peptides (by Search Engine): I2 Sequest HT	# Peptides (by Search Engine): J2 Sequest HT	Biological Process	Cellular Component	Molecular Function	Pfam IDs	Entrez Gene ID	Gene Symbol
1	High	Master Protein	Q09666	Neuroblast differentiation-associated protein AHNAK OS=Homo sapiens OX=9606 GN=AHNAK PE=1 SV=2	0	918.072	59	233	596	233	5890	628.7	6.15	0	13.86	410.7	361.15	4.24	2.23	50.51	46.57			5	15	254	252	5	3	31	31			5	13	161	176	5	3	27	26			other biological processes	non-structural extracellular;plasma membrane;other membranes;cytosol;cytoskeleton;nucleus;other cell component	other molecular function		79026	AHNAK
2	High	Master Protein	P21333	Filamin-A OS=Homo sapiens OX=9606 GN=FLNA PE=1 SV=4	0	782.73	55	152	752	4	2647	280.6	6.06	93.43	98.91	392.68	421.3	56.74	71.46	55.75	93.09			64	59	219	236	36	52	34	52			49	49	112	124	34	43	30	45			cell cycle OR cell proliferation;cell organization and biogenesis;protein metabolism;other metabolic processes;stress response;transport;developmental processes;signal transduction;other biological processes	non-structural extracellular;plasma membrane;other membranes;cytosol;cytoskeleton;ER/Golgi;nucleus;other cell component	signal transduction activity or receptor binding;cytoskeletal activity;other molecular function	Pf00307, Pf00630	2316	FLNA
3	High	Master Protein	Q60FE5	Filamin-A OS=Homo sapiens OX=9606 GN=FLNA PE=1 SV=1	0	782.621	55	150	754	2	2620	278.1	6.06	90.49	96.22	396.67	431.31	53.97	69.12	56.07	100.06			64	58	218	239	35	51	35	54			49	48	110	124	33	42	30	45			cell organization and biogenesis	plasma membrane;other membranes;cytosol;cytoskeleton	cytoskeletal activity	Pf00307, Pf00630	2316	FLNA
4	High	Master Protein	Q13085	Acetyl-CoA carboxylase 1 OS=Homo sapiens OX=9606 GN=ACACA PE=1 SV=2	0	551.772	58	129	517	114	2346	265.4	6.37	230.29	167.36	132.96	154.92	81.72	104.14	37.66	35.05			99	83	82	95	49	65	22	22			72	65	53	60	42	49	19	19			cell organization and biogenesis;protein metabolism;other metabolic processes;other biological processes	cytosol;cytoskeleton;nucleus	other molecular function	Pf00289, Pf00364, Pf01039, Pf02785, Pf02786, Pf08326	31	ACACA
5	High	Master Protein	P35579	Myosin-9 OS=Homo sapiens OX=9606 GN=MYH9 PE=1 SV=4	0	478.964	53	117	398	99	1960	226.4	5.6	45.39	58.21	208.15	211.26	57.64	114.72	37.15	19.4			25	27	105	112	33	59	21	16			25	26	74	72	30	50	19	13			cell cycle OR cell proliferation;cell organization and biogenesis;protein metabolism;stress response;transport;developmental processes;signal transduction;other biological processes	plasma membrane;other membranes;cytosol;cytoskeleton;nucleus;other cell component	signal transduction activity or receptor binding;cytoskeletal activity;other molecular function	Pf00063, Pf01576, Pf02736	4627	MYH9
6	High	Master Protein	Q86YZ3	Hornerin OS=Homo sapiens OX=9606 GN=HRNR PE=1 SV=2	0	339.474	38	42	237	42	2850	282.2	10.04	72.04	5.49	93.24	76.96	94.38	146.38	37.53	22.3			34	9	40	33	35	57	20	9			22	8	27	21	22	35	15	6			cell organization and biogenesis;other biological processes	non-structural extracellular;plasma membrane;other cytoplasmic organelle;other cell component	other molecular function	Pf01023	388697	HRNR
7	High	Master Protein	P04264	Keratin, type II cytoskeletal 1 OS=Homo sapiens OX=9606 GN=KRT1 PE=1 SV=6	0	307.523	71	61	514	54	644	66	8.12	272	135.15	137.77	115.68	97.16	156.6	33.34	21.41			133	70	82	65	50	79	21	14			44	36	30	38	28	41	16	13			cell organization and biogenesis;protein metabolism;other metabolic processes;stress response;other biological processes	non-structural extracellular;plasma membrane;other membranes;cytosol;cytoskeleton;other cell component	bone, tooth or skin structural activity;other molecular function	Pf00038, Pf16208, Pf16210	3848	KRT1
8	High	Master Protein	P11498	Pyruvate carboxylase, mitochondrial OS=Homo sapiens OX=9606 GN=PC PE=1 SV=2	0	284.232	58	64	298	64	1178	129.6	6.84	83.63	92.91	75.29	91.54	48.42	90.5	11.15	18.07			44	42	48	59	26	56	10	13			32	28	32	41	22	37	9	13			other metabolic processes;other biological processes	cytosol;mitochondrion;other cell component	other molecular function	Pf00289, Pf00364, Pf00682, Pf02436, Pf02785, Pf02786	5091	PC
9	High	Master Protein	E7EVA0	Microtubule-associated protein OS=Homo sapiens OX=9606 GN=MAP4 PE=1 SV=1	0	275.305	25	61	151	61	2297	245.3	6.23	0	1.79	113.71	106.07	8.3	10.07	12.11	30.02			3	1	56	56	4	8	8	15			3	1	47	44	4	7	8	13			cell organization and biogenesis	cytoskeleton;other cell component	cytoskeletal activity	Pf00418		MAP4
10	High	Master Protein	sp	K22E_HUMAN	0	272.942	84	62	312	1	645	65.8	8	100.35	61.55	116.7	78.41	72.01	109.35	23.03	11.89			51	37	57	49	37	62	13	6			36	29	33	32	25	36	12	6
11	High	Master Protein	P35908	Keratin, type II cytoskeletal 2 epidermal OS=Homo sapiens OX=9606 GN=KRT2 PE=1 SV=2	0	272.518	84	62	312	1	639	65.4	8	103.2	59.03	116.7	78.41	72.01	109.35	23.03	11.89			51	37	57	49	37	62	13	6			36	29	33	32	25	36	12	6			cell cycle OR cell proliferation;cell organization and biogenesis;protein metabolism;other metabolic processes;other biological processes	plasma membrane;cytosol;cytoskeleton	bone, tooth or skin structural activity;cytoskeletal activity	Pf00038, Pf16208	3849	KRT2
12	High	Master Protein	A0A7P0T9C4	Cytoplasmic dynein 1 heavy chain 1 OS=Homo sapiens OX=9606 GN=DYNC1H1 PE=1 SV=1	0	243.816	18	87	186	87	4672	534.7	6.51	2.36	5.74	80.43	58.77	27.79	31.58	0	6.64			3	6	66	56	21	27	1	6			3	6	58	48	20	25	1	6			other biological processes	cytoskeleton;other cell component	cytoskeletal activity;other molecular function	Pf03028, Pf08385, Pf08393, Pf12774, Pf12775, Pf12777, Pf12780, Pf12781, Pf17852, Pf18198, Pf18199		DYNC1H1
13	High	Master Protein	Q14315	Filamin-C OS=Homo sapiens OX=9606 GN=FLNC PE=1 SV=3	0	218.319	28	65	183	50	2725	290.8	5.97	15.95	34.75	69.26	70.14	17.78	28.74	0	5.88			16	23	49	50	14	20	3	8			14	21	40	39	13	18	3	8			cell organization and biogenesis	plasma membrane;other membranes;cytosol;cytoskeleton;other cell component	cytoskeletal activity;other molecular function	Pf00307, Pf00630	2318	FLNC
14	High	Master Protein	A0A1B0GVI3	Keratin, type I cytoskeletal 10 OS=Homo sapiens OX=9606 GN=KRT10 PE=1 SV=2	0	206.141	55	42	286	2	624	63.3	5.26	75.7	78.02	92.79	94.93	52.98	102.08	25.92	11.3			38	37	50	49	33	56	13	10			25	27	24	25	22	23	12	10				cytoskeleton	other molecular function	Pf00038		KRT10
15	High	Master Protein	P13645	Keratin, type I cytoskeletal 10 OS=Homo sapiens OX=9606 GN=KRT10 PE=1 SV=6	0	205.974	55	41	285	1	584	58.8	5.21	75.7	78.02	92.79	95.06	52.98	102.08	25.92	11.3			38	36	50	49	33	56	13	10			25	26	24	25	22	23	12	10			cell organization and biogenesis;protein metabolism;other metabolic processes;other biological processes	plasma membrane;cytosol;cytoskeleton;other cell component	bone, tooth or skin structural activity;other molecular function	Pf00038	3858	KRT10
16	High	Master Protein	Q13439	Golgin subfamily A member 4 OS=Homo sapiens OX=9606 GN=GOLGA4 PE=1 SV=1	0	200.258	26	61	117	54	2230	261	5.39			76.6	96.63			9.6	13.85					51	52			7	7					42	45			7	6			cell organization and biogenesis;transport	plasma membrane;other membranes;cytosol;ER/Golgi;nucleus;other cell component	other molecular function	Pf01465	2803	GOLGA4
17	High	Master Protein	P35527	Keratin, type I cytoskeletal 9 OS=Homo sapiens OX=9606 GN=KRT9 PE=1 SV=3	0	179.95	68	38	278	37	623	62	5.24	248.61	62.51	60.81	45.07	41.05	55.48	6.49	3.03			100	34	32	28	31	42	5	6			32	21	15	15	14	17	4	5			cell organization and biogenesis;other biological processes	cytosol;cytoskeleton	cytoskeletal activity	Pf00038	3857	KRT9
18	High	Master Protein	P15924	Desmoplakin OS=Homo sapiens OX=9606 GN=DSP PE=1 SV=3	0	177.78	26	73	144	73	2871	331.6	6.81	37.66	20.32	18.15	46.53	17.24	30.4	2.5	1.96			30	18	16	38	16	22	2	2			26	17	15	37	16	21	2	2			cell adhesion;cell organization and biogenesis;protein metabolism;other metabolic processes;stress response;developmental processes;other biological processes	plasma membrane;other membranes;cytoskeleton;other cell component	cytoskeletal activity;other molecular function	Pf00681, Pf17902, Pf18373	1832	DSP
19	High	Master Protein	Q9NZM1	Myoferlin OS=Homo sapiens OX=9606 GN=MYOF PE=1 SV=1	0	177.27	27	53	101	53	2061	234.6	6.18	2.87		62.65	69.85	2.21	15.08	4.72	2.97			1		34	40	5	13	5	3			1		27	34	5	13	5	3			cell organization and biogenesis;stress response;other biological processes	plasma membrane;other membranes;nucleus;other cell component	other molecular function	Pf00168, Pf08150, Pf08151, Pf08165, Pf16165	26509	MYOF
20	High	Master Protein	Q15149	Plectin OS=Homo sapiens OX=9606 GN=PLEC PE=1 SV=3	0	166.285	14	63	121	59	4684	531.5	5.96		1.78	53.22	77.9	10.16	16.21	0	0				7	34	51	10	17	1	1				7	31	48	9	17	1	1			cell cycle OR cell proliferation;cell organization and biogenesis;other metabolic processes;stress response;developmental processes;other biological processes	plasma membrane;other membranes;cytosol;cytoskeleton;mitochondrion;other cell component	cytoskeletal activity;other molecular function	Pf00307, Pf00681, Pf03501, Pf17902, Pf18373	5339	PLEC
21	High	Master Protein	P02538	Keratin, type II cytoskeletal 6A OS=Homo sapiens OX=9606 GN=KRT6A PE=1 SV=3	0	166.128	66	50	204	5	564	60	8	61.94	76.58	56.87	28.82	27.85	51.55	2.49	4.41			42	51	32	21	21	30	3	4			27	33	23	18	19	22	3	4			cell organization and biogenesis;stress response;other biological processes	cytosol;cytoskeleton	cytoskeletal activity	Pf00038, Pf16208	3853	KRT6A
22	High	Master Protein	P04259	Keratin, type II cytoskeletal 6B OS=Homo sapiens OX=9606 GN=KRT6B PE=1 SV=5	0	162.143	64	47	235	3	564	60	8	77.22	77.98	71.95	33.48	33.22	48.41	4.33	8.38			48	51	51	23	24	30	4	4			25	32	22	17	19	20	3	3			cell organization and biogenesis;other biological processes	cytosol;cytoskeleton	cytoskeletal activity	Pf00038, Pf16208	3854	KRT6B
23	High	Master Protein	P08670	Vimentin OS=Homo sapiens OX=9606 GN=VIM PE=1 SV=4	0	161.929	73	43	130	42	466	53.6	5.12	1.74	11.95	70.03	82.59	3.78	6.42	7.79	15.69			5	10	37	49	4	10	6	9			4	10	26	32	4	10	5	9			cell organization and biogenesis;stress response;developmental processes;signal transduction;other biological processes	plasma membrane;other membranes;cytosol;cytoskeleton;nucleus;other cytoplasmic organelle;other cell component	cytoskeletal activity;nucleic acid binding activity;other molecular function	Pf00038, Pf04732	7431	VIM
24	High	Master Protein	P13647	Keratin, type II cytoskeletal 5 OS=Homo sapiens OX=9606 GN=KRT5 PE=1 SV=3	0	160.53	60	50	211	29	590	62.3	7.74	40.12	62.49	41.72	37.78	36.73	75.73	4.97	6.67			35	39	32	24	26	42	6	7			23	28	23	19	23	32	4	7			cell organization and biogenesis;other biological processes	cytosol;cytoskeleton;other cell component	cytoskeletal activity;other molecular function	Pf00038, Pf16208	3852	KRT5
25	High	Master Protein	P60709	Actin, cytoplasmic 1 OS=Homo sapiens OX=9606 GN=ACTB PE=1 SV=1	0	158.938	63	28	186	0	375	41.7	5.48	27.12	19.85	58.93	72.01	25.28	40.77	7.57	18.65			12	14	43	52	16	30	10	9			9	10	18	22	11	16	9	8			cell organization and biogenesis;protein metabolism;other metabolic processes;transport;developmental processes;other biological processes	plasma membrane;other membranes;cytosol;cytoskeleton;nucleus;other cell component	cytoskeletal activity;other molecular function	Pf00022	60	ACTB
26	High	Master Protein	P05165	Propionyl-CoA carboxylase alpha chain, mitochondrial OS=Homo sapiens OX=9606 GN=PCCA PE=1 SV=4	0	156.593	56	41	158	41	728	80	7.52	52.88	46.57	37.1	57.93	37.31	36.26	4.79	0			31	24	24	27	24	24	3	1			24	20	16	18	15	16	3	1			other metabolic processes	cytosol;mitochondrion;other cell component	other molecular function	Pf00289, Pf00364, Pf02785, Pf02786, Pf18140	5095	PCCA
27	High	Master Protein	Q8IVF2	Protein AHNAK2 OS=Homo sapiens OX=9606 GN=AHNAK2 PE=1 SV=2	0	149.994	22	48	76	48	5795	616.2	5.36			61.29	53.86			1.7	2.2					40	33			2	1					34	28			2	1			other biological processes	plasma membrane;other membranes;cytosol;nucleus;other cell component			113146	AHNAK2
28	High	Master Protein	P11142	Heat shock cognate 71 kDa protein OS=Homo sapiens OX=9606 GN=HSPA8 PE=1 SV=1	0	148.507	46	34	150	8	646	70.9	5.52	4.98	6.47	68.47	70.39	22.88	44.35	10.4	10.01			3	3	51	40	15	21	8	9			3	3	28	27	13	15	8	9			cell organization and biogenesis;protein metabolism;RNA metabolism OR transcription;other metabolic processes;stress response;transport;other biological processes	non-structural extracellular;plasma membrane;other membranes;cytosol;nucleus;other cytoplasmic organelle;other cell component	signal transduction activity or receptor binding;other molecular function	Pf00012	3312	HSPA8
29	High	Master Protein	Q96RQ3	Methylcrotonoyl-CoA carboxylase subunit alpha, mitochondrial OS=Homo sapiens OX=9606 GN=MCCC1 PE=1 SV=3	0	147.237	49	32	136	32	725	80.4	7.78	52.53	51.36	34.97	43.54	19.28	30.9	5.06	2.47			21	25	22	23	13	25	3	4			15	16	12	18	9	18	3	4			other metabolic processes	cytosol;mitochondrion;other cell component	other molecular function	Pf00289, Pf00364, Pf02785, Pf02786	56922	MCCC1
30	High	Master Protein	Q9Y490	Talin-1 OS=Homo sapiens OX=9606 GN=TLN1 PE=1 SV=3	0	143.34	19	38	95	33	2541	269.6	6.07	2.13	6.37	61.78	51	14.68	11.73	8.12	10.93			2	2	32	30	7	9	6	7			2	2	26	27	7	9	6	6			cell adhesion;cell organization and biogenesis;signal transduction;other biological processes	non-structural extracellular;plasma membrane;other membranes;cytosol;cytoskeleton;other cell component	signal transduction activity or receptor binding;cytoskeletal activity;other molecular function	Pf00373, Pf01608, Pf08913, Pf09141, Pf16511	7094	TLN1
31	High	Master Protein	P02533	Keratin, type I cytoskeletal 14 OS=Homo sapiens OX=9606 GN=KRT14 PE=1 SV=4	0	140.25	65	34	168	12	472	51.5	5.16	63.24	62.58	35.65	37.93	31.03	40.95	4.21	1.62			30	38	21	24	24	27	3	1			20	23	15	20	17	17	3	1			cell organization and biogenesis;other biological processes	plasma membrane;cytosol;cytoskeleton;nucleus;other cell component	cytoskeletal activity;other molecular function	Pf00038	3861	KRT14
32	High	Master Protein	P35580	Myosin-10 OS=Homo sapiens OX=9606 GN=MYH10 PE=1 SV=3	0	132.258	23	47	107	31	1976	228.9	5.54	2.35	3.85	62.21	27.36	16.22	30.22	4.34	0			3	4	38	27	10	20	3	2			3	4	30	22	10	17	3	2			cell adhesion;cell cycle OR cell proliferation;cell organization and biogenesis;other biological processes	plasma membrane;other membranes;cytosol;cytoskeleton;other cell component	cytoskeletal activity;nucleic acid binding activity;other molecular function	Pf00063, Pf00612, Pf01576, Pf02736	4628	MYH10
33	High	Master Protein	P68133	Actin, alpha skeletal muscle OS=Homo sapiens OX=9606 GN=ACTA1 PE=1 SV=1	0	129.308	52	23	155	5	377	42	5.39	19.9	10.45	48.69	59.39	22.06	32.86	3.32	14.69			8	8	37	45	15	27	8	7			7	6	16	18	11	14	7	6			cell organization and biogenesis;other biological processes	cytosol;cytoskeleton;other cell component	cytoskeletal activity;other molecular function	Pf00022	58	ACTA1
34	High	Master Protein	Q07065	Cytoskeleton-associated protein 4 OS=Homo sapiens OX=9606 GN=CKAP4 PE=1 SV=2	0	128.848	55	30	77	30	602	66	5.92	0	0	45.24	48.56	9.34	11.87	4.9	6.37			1	1	25	31	5	8	2	4			1	1	18	26	4	8	2	4				plasma membrane;other membranes;cytoskeleton;ER/Golgi;other cytoplasmic organelle;other cell component			10970	CKAP4
35	High	Master Protein	P08238	Heat shock protein HSP 90-beta OS=Homo sapiens OX=9606 GN=HSP90AB1 PE=1 SV=4	0	128.24	37	34	108	18	724	83.2	5.03	2.19	3.74	33.66	61.41	23.42	23.77	2.11	0			1	3	26	40	14	20	2	2			1	3	19	25	13	18	2	2			cell organization and biogenesis;DNA metabolism;other metabolic processes;stress response;developmental processes;other biological processes	non-structural extracellular;plasma membrane;other membranes;cytosol;nucleus;other cytoplasmic organelle;other cell component	signal transduction activity or receptor binding;enzyme regulator activity;cytoskeletal activity;nucleic acid binding activity;other molecular function	Pf00183, Pf02518	3326	HSP90AB1
36	High	Master Protein	P50990	T-complex protein 1 subunit theta OS=Homo sapiens OX=9606 GN=CCT8 PE=1 SV=4	0	128.238	54	31	92	31	548	59.6	5.6			69.27	52.45	6.57	11.24	10.91	10.77					34	31	6	12	4	5					25	25	6	12	4	5			cell organization and biogenesis;transport;other biological processes	non-structural extracellular;cytosol;cytoskeleton;nucleus;other cytoplasmic organelle;other cell component	other molecular function	Pf00118	10694	CCT8
37	High	Master Protein	H0YDB2	Stromal interaction molecule 1 OS=Homo sapiens OX=9606 GN=STIM1 PE=1 SV=2	0	127.791	39	28	68	28	716	80.9	6.71			49.27	59.89			3.72	2.3					30	33			3	2					19	25			2	2			transport;other biological processes	other membranes;ER/Golgi	other molecular function	Pf07647, Pf16533		STIM1
38	High	Master Protein	Q14247	Src substrate cortactin OS=Homo sapiens OX=9606 GN=CTTN PE=1 SV=2	0	120.171	45	30	64	30	550	61.5	5.4			48.21	50.05			3.66	9.62					23	35			2	4					20	28			2	4			cell adhesion;cell organization and biogenesis;transport;developmental processes;other biological processes	plasma membrane;other membranes;cytosol;cytoskeleton;ER/Golgi;other cell component	cytoskeletal activity;other molecular function	Pf02218, Pf14604	2017	CTTN
39	High	Master Protein	P49327	Fatty acid synthase OS=Homo sapiens OX=9606 GN=FASN PE=1 SV=3	0	117.815	18	38	93	38	2511	273.3	6.44	5.77	1.9	48.31	34.26	7.92	8.18	4.04	2.06			2	5	35	28	8	8	2	5			2	5	27	23	8	8	2	5			other metabolic processes;stress response;developmental processes;other biological processes	plasma membrane;other membranes;cytosol;ER/Golgi;other cell component	other molecular function	Pf00107, Pf00109, Pf00550, Pf00698, Pf00975, Pf02801, Pf08242, Pf08659, Pf14765, Pf16197	2194	FASN
40	High	Master Protein	P46821	Microtubule-associated protein 1B OS=Homo sapiens OX=9606 GN=MAP1B PE=1 SV=2	0	117.771	17	37	63	35	2468	270.5	4.81			29.7	49.63			1.77	2.21					28	32			1	2					25	25			1	2			cell organization and biogenesis;stress response;transport;developmental processes;other biological processes	plasma membrane;other membranes;cytosol;cytoskeleton;other cell component	cytoskeletal activity;other molecular function	Pf00414	4131	MAP1B
41	High	Master Protein	O75165	DnaJ homolog subfamily C member 13 OS=Homo sapiens OX=9606 GN=DNAJC13 PE=1 SV=5	0	116.512	18	37	63	37	2243	254.3	6.74			33.08	47.62		1.61	0	2.79					23	32		3	2	3					20	27		2	2	3			cell organization and biogenesis;transport;other biological processes	plasma membrane;other membranes;cytosol;other cytoplasmic organelle;other cell component		Pf00226, Pf14237, Pf19432	23317	DNAJC13
42	High	Master Protein	A0A6Q8PFE4	Actin, cytoplasmic 1 OS=Homo sapiens OX=9606 GN=ACTB PE=1 SV=1	0	114.765	64	24	138	1	332	37.3	5.55	22.37	13.6	47.72	51.89	16.21	27.53	7.57	11.87			10	10	35	37	11	21	8	6			7	7	15	18	8	12	7	5						Pf00022		ACTB
43	High	Master Protein	Q96N67	Dedicator of cytokinesis protein 7 OS=Homo sapiens OX=9606 GN=DOCK7 PE=1 SV=4	0	114.218	20	41	74	39	2140	242.4	6.8			42.23	48.76		2.18	2.53	2.28					34	34		1	3	2					28	29		1	3	2			cell cycle OR cell proliferation;cell organization and biogenesis;transport;developmental processes;signal transduction;other biological processes	other cell component	enzyme regulator activity;other molecular function	Pf06920, Pf11878, Pf14429, Pf20421, Pf20422	85440	DOCK7
44	High	Master Protein	Q9C0C2	182 kDa tankyrase-1-binding protein OS=Homo sapiens OX=9606 GN=TNKS1BP1 PE=1 SV=4	0	110.814	21	31	65	31	1729	181.7	4.86			47.32	40.07		2.42	1.99	7.05					29	26		1	4	5					25	22		1	4	5			cell organization and biogenesis;DNA metabolism;RNA metabolism OR transcription;other metabolic processes;stress response;other biological processes	plasma membrane;other membranes;cytosol;cytoskeleton;nucleus;other cell component	other molecular function	Pf15327	85456	TNKS1BP1
45	High	Master Protein	A0A087WVQ6	Clathrin heavy chain OS=Homo sapiens OX=9606 GN=CLTC PE=1 SV=1	0	110.676	22	33	87	33	1679	191.9	5.69	3.49	10.92	38.58	32.99	16.52	12.88	0	2.39			4	7	26	26	10	10	1	3			4	6	19	22	10	10	1	3			transport	plasma membrane;other membranes;cytoskeleton;ER/Golgi;other cytoplasmic organelle	other molecular function	Pf00637, Pf01394, Pf09268, Pf13838	1213	CLTC
46	High	Master Protein	P78527	DNA-dependent protein kinase catalytic subunit OS=Homo sapiens OX=9606 GN=PRKDC PE=1 SV=3	0	110.648	9	38	70	38	4128	468.8	7.12	0		41.53	17.4	4.28	6.62	0	2.23			1		35	20	7	4	1	2			1		29	19	7	4	1	1			cell cycle OR cell proliferation;cell organization and biogenesis;protein metabolism;DNA metabolism;RNA metabolism OR transcription;other metabolic processes;stress response;developmental processes;signal transduction;other biological processes	cytosol;nucleus;other cell component	nucleic acid binding activity;kinase activity;other molecular function	Pf00454, Pf02259, Pf02260, Pf08163, Pf19704, Pf20502	5591	PRKDC
47	High	Master Protein	P11021	Endoplasmic reticulum chaperone BiP OS=Homo sapiens OX=9606 GN=HSPA5 PE=1 SV=2	0	109.65	44	29	102	28	654	72.3	5.16	1.77	6.67	43.2	52.92	7.97	16.79	13.4	7.71			1	4	31	34	6	17	6	3			1	4	17	25	5	11	5	3			protein metabolism;other metabolic processes;stress response;transport;developmental processes;signal transduction;other biological processes	plasma membrane;other membranes;cytosol;mitochondrion;ER/Golgi;nucleus;other cell component	translation activity;other molecular function	Pf00012	3309	HSPA5
48	High	Master Protein	P08779	Keratin, type I cytoskeletal 16 OS=Homo sapiens OX=9606 GN=KRT16 PE=1 SV=4	0	108.913	54	29	151	15	473	51.2	5.05	44.63	61.47	32.7	33.28	28.04	37.91	4.21	1.62			24	35	21	18	20	28	3	2			17	23	14	15	13	17	3	2			cell organization and biogenesis;stress response;other biological processes	plasma membrane;cytosol;cytoskeleton	cytoskeletal activity	Pf00038	3868	KRT16
49	High	Master Protein	Q9P2E9	Ribosome-binding protein 1 OS=Homo sapiens OX=9606 GN=RRBP1 PE=1 SV=5	0	108.455	36	31	68	31	1410	152.4	8.6	5.39	3.83	33.32	44.43	12.22	12.58	0	2.39			3	3	18	27	6	8	1	2			3	3	18	25	6	8	1	2			protein metabolism;other metabolic processes;transport	other membranes;ER/Golgi;translational apparatus	other molecular function	Pf05104	6238	RRBP1
50	High	Master Protein	A0A0A0MRM8	Unconventional myosin-6 OS=Homo sapiens OX=9606 GN=MYO6 PE=1 SV=1	0	108.124	24	31	74	31	1253	144.9	8.56			44.71	50.89	0	2.02	3.72	0					32	32	1	3	5	1					24	27	1	3	4	1			other biological processes	plasma membrane;other membranes;cytoskeleton;nucleus;other cell component	cytoskeletal activity;other molecular function	Pf00063, Pf16521		MYO6
51	High	Master Protein	A0A0G2JIW1	Heat shock 70 kDa protein 1B OS=Homo sapiens OX=9606 GN=HSPA1B PE=1 SV=1	0	106.337	40	26	103	22	642	70.1	5.66	1.77	8.22	54.05	44.83	12.86	23.92	6.35	2.02			1	6	33	30	10	15	3	5			1	5	22	21	8	11	3	5					other molecular function	Pf00012		HSPA1B
52	High	Master Protein	P07437	Tubulin beta chain OS=Homo sapiens OX=9606 GN=TUBB PE=1 SV=2	0	104.743	46	20	159	3	444	49.6	4.89	11.48	24.35	72.56	69.42	29.45	25.35	6.56	11.22			8	13	39	44	19	17	11	8			7	9	10	15	7	9	6	4			cell cycle OR cell proliferation;cell organization and biogenesis;stress response;transport;other biological processes	non-structural extracellular;other membranes;cytosol;cytoskeleton;nucleus;other cytoplasmic organelle;other cell component	signal transduction activity or receptor binding;cytoskeletal activity;other molecular function	Pf00091, Pf03953	203068	TUBB
53	High	Master Protein	Q15643	Thyroid receptor-interacting protein 11 OS=Homo sapiens OX=9606 GN=TRIP11 PE=1 SV=3	0	101.345	17	33	57	33	1979	227.4	5.26			34.39	31.42			2.05						27	28			2						25	27			2				cell organization and biogenesis;protein metabolism;RNA metabolism OR transcription;other metabolic processes;transport;developmental processes;other biological processes	other membranes;cytoskeleton;ER/Golgi;nucleus	other molecular function		9321	TRIP11
54	High	Master Protein	P07814	Bifunctional glutamate/proline--tRNA ligase OS=Homo sapiens OX=9606 GN=EPRS1 PE=1 SV=5	0	99.914	20	32	78	32	1512	170.5	7.33		0	32.55	39.67	6.48	15.76	2.4	2.16				2	23	27	7	14	4	1				2	19	23	6	13	4	1			cell organization and biogenesis;protein metabolism;RNA metabolism OR transcription;other metabolic processes;stress response;other biological processes	plasma membrane;other membranes;cytosol;other cell component	nucleic acid binding activity;other molecular function	Pf00043, Pf00458, Pf00587, Pf00749, Pf03129, Pf03950, Pf09180	2058	EPRS1
55	High	Master Protein	Q04695	Keratin, type I cytoskeletal 17 OS=Homo sapiens OX=9606 GN=KRT17 PE=1 SV=2	0	99.586	66	32	108	16	432	48.1	5.02	17.48	42.34	27.42	19.43	14.69	20.3	1.69				12	25	18	17	18	15	3				10	21	15	15	15	11	3				cell organization and biogenesis;other biological processes	plasma membrane;cytosol;cytoskeleton	other molecular function	Pf00038	3872	KRT17
56	High	Master Protein	E9PN89	Heat shock cognate 71 kDa protein (Fragment) OS=Homo sapiens OX=9606 GN=HSPA8 PE=1 SV=1	0	98.572	60	22	96	2	312	34.8	7.53	3.21	2.6	39.49	50.99	11.64	32.36	8.46	7.98			1	1	32	27	9	14	6	6			1	1	18	17	8	10	6	6					other molecular function	Pf00012		HSPA8
57	High	Master Protein	E7EX44	Caldesmon OS=Homo sapiens OX=9606 GN=CALD1 PE=1 SV=1	0	95.753	40	24	58	4	557	64.1	7.02	3.59	2.13	39.26	38.01	0	2.04	2.52	0			3	2	21	23	1	1	3	4			3	2	17	19	1	1	3	4			other biological processes	plasma membrane;other membranes;cytoskeleton	cytoskeletal activity;other molecular function	Pf02029		CALD1
58	High	Master Protein	C9J813	Caldesmon (Fragment) OS=Homo sapiens OX=9606 GN=CALD1 PE=1 SV=1	0	95.067	39	23	57	3	459	54.1	5.72	3.59	2.13	40.33	37.06	0	0	2.71	3.05			3	2	21	22	1	1	3	4			3	2	17	19	1	1	3	4			other biological processes	plasma membrane;other membranes;cytoskeleton	cytoskeletal activity;other molecular function	Pf02029		CALD1
59	High	Master Protein	E9PGC8	Microtubule-associated protein 1A OS=Homo sapiens OX=9606 GN=MAP1A PE=1 SV=1	0	95.042	11	28	45	26	3041	331.1	4.93			37.4	25.48			3.44	1.83					25	16			3	1					22	15			3	1			cell organization and biogenesis	cytoskeleton	cytoskeletal activity			MAP1A
60	High	Master Protein	P49792	E3 SUMO-protein ligase RanBP2 OS=Homo sapiens OX=9606 GN=RANBP2 PE=1 SV=2	0	94.073	12	32	54	32	3224	358	6.2			23.66	38.87		2.12	1.71	0					23	27		1	2	1					20	24		1	2	1			protein metabolism;other metabolic processes;transport;other biological processes	other membranes;cytosol;mitochondrion;nucleus;other cell component	nucleic acid binding activity;other molecular function	Pf00160, Pf00638, Pf00641, Pf12185	5903	RANBP2
61	High	Master Protein	Q5D862	Filaggrin-2 OS=Homo sapiens OX=9606 GN=FLG2 PE=1 SV=1	0	92.861	14	19	66	19	2391	247.9	8.31	10.96	13.58	37.3	25.93	25.25	30.22	4.09	3.8			7	7	12	11	12	14	1	2			7	6	9	9	9	11	1	2			cell adhesion;other biological processes	non-structural extracellular;plasma membrane;other cell component	other molecular function	Pf01023	388698	FLG2
62	High	Master Protein	A0A590UJG2	Microtubule-actin cross-linking factor 1, isoforms 1/2/3/5 OS=Homo sapiens OX=9606 GN=MACF1 PE=1 SV=1	0	91.952	7	34	49	3	5379	614.5	5.36			35.68	31.3		0							26	22		1							26	21		1					cell organization and biogenesis	other membranes;cytoskeleton;other cell component	cytoskeletal activity;other molecular function	Pf00307, Pf00435, Pf02187, Pf13499, Pf17902, Pf18373		MACF1
63	High	Master Protein	P68371	Tubulin beta-4B chain OS=Homo sapiens OX=9606 GN=TUBB4B PE=1 SV=1	0	91.145	36	18	146	2	445	49.8	4.89	11.48	21.04	67.74	57.6	31.48	20.4	6.56	11.22			8	12	35	39	19	15	10	8			7	8	10	14	7	7	5	4			cell cycle OR cell proliferation;cell organization and biogenesis;stress response	non-structural extracellular;cytosol;cytoskeleton;other cytoplasmic organelle;other cell component	signal transduction activity or receptor binding;cytoskeletal activity;nucleic acid binding activity;other molecular function	Pf00091, Pf03953	10383	TUBB4B
64	High	Master Protein	A0A494C1L5	Lipopolysaccharide-responsive and beige-like anchor protein OS=Homo sapiens OX=9606 GN=LRBA PE=1 SV=1	0	89.436	12	31	44	29	2852	317.6	5.57			21.82	28.25			6.52						18	23			3						15	22			3					other cell component		Pf02138, Pf06469, Pf13385, Pf14844, Pf15787, Pf20425, Pf20426		LRBA
65	High	Master Protein	ABV71578.1	UL48 [Human betaherpesvirus 5]	0	88.382	12	26	56	26	2240	253.1	6.84			28.03	22.28	11.12	12.49		3.73					18	13	10	13		2					15	12	10	13		2			other biological processes	other cell component	other molecular function	Pf04843		UL48
66	High	Master Protein	A0A1B0GTL5	Rab11 family-interacting protein 5 OS=Homo sapiens OX=9606 GN=RAB11FIP5 PE=1 SV=1	0	88.375	23	24	45	24	1324	138.3	5.21			28.43	23.89			4.14	2.5					20	22			2	1					18	19			2	1			transport;other biological processes	other membranes;cytoskeleton;other cytoplasmic organelle;other cell component	other molecular function	Pf00168, Pf09457		RAB11FIP5
67	High	Master Protein	Q9BVA1	Tubulin beta-2B chain OS=Homo sapiens OX=9606 GN=TUBB2B PE=1 SV=1	0	88.167	33	16	141	2	445	49.9	4.89	11.48	21.04	65.4	54.9	29.45	20.4	6.56	11.22			7	11	33	39	18	15	10	8			6	7	8	13	6	7	5	4			cell cycle OR cell proliferation;cell organization and biogenesis;developmental processes;other biological processes	non-structural extracellular;cytoskeleton;other cell component	cytoskeletal activity;other molecular function	Pf00091, Pf03953	347733	TUBB2B
68	High	Master Protein	P78347	General transcription factor II-I OS=Homo sapiens OX=9606 GN=GTF2I PE=1 SV=2	0	88.034	37	34	90	34	998	112.3	6.39	39.63	30.42	17.14	18.88	19.03	7.05	1.74	2.51			22	20	12	14	9	10	2	1			18	17	12	13	8	9	2	1			RNA metabolism OR transcription;other metabolic processes;other biological processes	nucleus;other cell component	nucleic acid binding activity;other molecular function	Pf02946	2969	GTF2I
69	High	Master Protein	O75369	Filamin-B OS=Homo sapiens OX=9606 GN=FLNB PE=1 SV=2	0	87.726	14	32	64	21	2602	278	5.73	4.41	16.4	27.67	19.33	5.96	1.63	0	2.13			6	9	17	21	5	4	1	1			5	9	16	20	4	4	1	1			cell organization and biogenesis;stress response;signal transduction;other biological processes	plasma membrane;other membranes;cytosol;cytoskeleton;other cell component	cytoskeletal activity;other molecular function	Pf00307, Pf00630	2317	FLNB
70	High	Master Protein	Q86V48	Leucine zipper protein 1 OS=Homo sapiens OX=9606 GN=LUZP1 PE=1 SV=2	0	87.636	31	27	46	27	1076	120.2	8.5			33.06	44.2			2.24						18	26			2						16	22			2				developmental processes	nucleus			7798	LUZP1
71	High	Master Protein	A0A7P0MQR8	Microtubule-actin cross-linking factor 1, isoforms 1/2/3/5 OS=Homo sapiens OX=9606 GN=MACF1 PE=1 SV=1	0	86.663	5	32	48	0	7385	837.4	5.39			32.8	32.98		0							24	23		1							24	22		1					cell organization and biogenesis	other membranes;cytoskeleton;other cell component	cytoskeletal activity;other molecular function	Pf00307, Pf00435, Pf00681, Pf02187, Pf13499, Pf17902, Pf18373		MACF1
72	High	Master Protein	A0A087X2D8	C-Jun-amino-terminal kinase-interacting protein 4 OS=Homo sapiens OX=9606 GN=SPAG9 PE=1 SV=1	0	85.812	20	22	46	1	1312	145.1	5.17			42.04	37.85	0		1.78						23	21	1		1						17	17	1		1
73	High	Master Protein	P12035	Keratin, type II cytoskeletal 3 OS=Homo sapiens OX=9606 GN=KRT3 PE=1 SV=3	0	85.488	29	27	86	7	628	64.4	6.48	11.23	17.84	35.28	16.81	17.09	22.38	2.65	0			13	9	21	13	13	15	1	1			10	7	16	10	12	14	1	1			cell organization and biogenesis;other biological processes	cytosol;cytoskeleton		Pf00038, Pf16208	3850	KRT3
74	High	Master Protein	Q13885	Tubulin beta-2A chain OS=Homo sapiens OX=9606 GN=TUBB2A PE=1 SV=1	0	85.4	32	15	141	1	445	49.9	4.89	11.48	22.97	65.48	54.56	29.45	20.4	6.56	11.22			7	12	33	38	18	15	10	8			6	8	8	12	6	7	5	4			cell cycle OR cell proliferation;cell organization and biogenesis;developmental processes	non-structural extracellular;cytoskeleton;other cell component	cytoskeletal activity;other molecular function	Pf00091, Pf03953	7280	TUBB2A
75	High	Master Protein	O60271	C-Jun-amino-terminal kinase-interacting protein 4 OS=Homo sapiens OX=9606 GN=SPAG9 PE=1 SV=4	0	85.154	20	23	45	2	1321	146.1	5.15			39.24	35.27	0		1.78						23	20	1		1						17	17	1		1				transport;other biological processes	other membranes;cytosol;cytoskeleton;other cytoplasmic organelle;other cell component	cytoskeletal activity;other molecular function	Pf09744, Pf16471, Pf19056	9043	SPAG9
76	High	Master Protein	Q02952	A-kinase anchor protein 12 OS=Homo sapiens OX=9606 GN=AKAP12 PE=1 SV=4	0	85.021	19	25	43	25	1782	191.4	4.41			39.23	39.62									24	19									20	15							signal transduction;other biological processes	plasma membrane;other membranes;cytosol;cytoskeleton;other cell component	other molecular function	Pf03832, Pf10522	9590	AKAP12
77	High	Master Protein	P07900	Heat shock protein HSP 90-alpha OS=Homo sapiens OX=9606 GN=HSP90AA1 PE=1 SV=5	0	83.239	27	25	66	11	732	84.6	5.02	0	1.61	21.62	38.06	12.39	10.75	0				2	3	14	25	10	11	1				2	3	13	17	10	10	1				cell organization and biogenesis;protein metabolism;DNA metabolism;other metabolic processes;stress response;transport;developmental processes;other biological processes	non-structural extracellular;plasma membrane;other membranes;cytosol;mitochondrion;nucleus;other cytoplasmic organelle;other cell component	enzyme regulator activity;cytoskeletal activity;other molecular function	Pf00183, Pf02518	3320	HSP90AA1
78	High	Master Protein	O15027	Protein transport protein Sec16A OS=Homo sapiens OX=9606 GN=SEC16A PE=1 SV=4	0	76.755	16	26	41	26	2357	251.7	5.8			25.43	31.32			0	1.97					19	19			1	2					18	19			1	2			cell organization and biogenesis;other metabolic processes;stress response;transport;other biological processes	other membranes;cytosol;ER/Golgi;other cell component		Pf12931, Pf12932	9919	SEC16A
79	High	Master Protein	P33176	Kinesin-1 heavy chain OS=Homo sapiens OX=9606 GN=KIF5B PE=1 SV=1	0	76.673	19	19	48	19	963	109.6	6.51			21.84	29.93	9.44	6.8	0	0					16	17	6	6	1	2					13	14	6	6	1	2			cell organization and biogenesis;stress response;transport;developmental processes;other biological processes	other membranes;cytosol;cytoskeleton;other cytoplasmic organelle;other cell component	cytoskeletal activity;other molecular function	Pf00225	3799	KIF5B
80	High	Master Protein	P13639	Elongation factor 2 OS=Homo sapiens OX=9606 GN=EEF2 PE=1 SV=4	0	76.4	33	29	66	28	858	95.3	6.83	1.68	2.47	19.44	24.98	11.41	17.49	0	0			3	6	15	19	9	12	1	1			3	6	14	17	9	10	1	1			protein metabolism;other metabolic processes;developmental processes;other biological processes	non-structural extracellular;plasma membrane;other membranes;cytosol;other cell component	translation activity;nucleic acid binding activity;other molecular function	Pf00009, Pf00679, Pf03144, Pf03764, Pf14492	1938	EEF2
81	High	Master Protein	P07355	Annexin A2 OS=Homo sapiens OX=9606 GN=ANXA2 PE=1 SV=2	0	73.207	62	20	65	20	339	38.6	7.75	30.18	13.64	21.26	29.25	2.34	14.78	0	2.49			15	8	11	17	2	7	2	3			13	6	11	14	2	7	2	2			cell organization and biogenesis;transport;developmental processes;other biological processes	non-structural extracellular;extracellular matrix;plasma membrane;other membranes;nucleus;other cytoplasmic organelle;other cell component	transporter activity;enzyme regulator activity;cytoskeletal activity;other molecular function	Pf00191	302	ANXA2
82	High	Master Protein	P54652	Heat shock-related 70 kDa protein 2 OS=Homo sapiens OX=9606 GN=HSPA2 PE=1 SV=1	0	71.385	23	17	87	4	639	70	5.74	4.98	6.47	35.65	35.8	11.71	26.75	7.62	10.01			2	3	27	22	7	14	5	7			2	3	16	13	7	9	5	7			cell cycle OR cell proliferation;cell organization and biogenesis;stress response;transport;other biological processes	plasma membrane;other membranes;cytosol;cytoskeleton;nucleus;other cell component	cytoskeletal activity;other molecular function	Pf00012	3306	HSPA2
83	High	Master Protein	P14618	Pyruvate kinase PKM OS=Homo sapiens OX=9606 GN=PKM PE=1 SV=4	0	71.244	54	24	61	24	531	57.9	7.84	16.95	12.68	21.57	19.5	5.7	9.33	9.58	2.43			8	8	15	13	6	6	4	1			7	7	13	12	6	6	4	1			other metabolic processes;other biological processes	non-structural extracellular;cytosol;ER/Golgi;nucleus;other cell component	nucleic acid binding activity;kinase activity;other molecular function	Pf00224, Pf02887	5315	PKM
84	High	Master Protein	Q92900	Regulator of nonsense transcripts 1 OS=Homo sapiens OX=9606 GN=UPF1 PE=1 SV=2	0	71.135	21	24	43	24	1129	124.3	6.61			18.78	26.5	2.65	0	0	0					15	17	3	3	2	3					14	15	3	3	2	3			cell cycle OR cell proliferation;cell organization and biogenesis;DNA metabolism;RNA metabolism OR transcription;other metabolic processes;stress response;transport;other biological processes	cytosol;nucleus;other cell component	nucleic acid binding activity;other molecular function	Pf09416, Pf13086, Pf13087, Pf18141	5976	UPF1
85	High	Master Protein	Q13509	Tubulin beta-3 chain OS=Homo sapiens OX=9606 GN=TUBB3 PE=1 SV=2	0	70.982	28	13	79	1	450	50.4	4.93	9.15	17.76	42.1	30.97	10.58	14.81	4.85	2.6			4	7	23	23	8	8	4	2			4	5	7	10	5	6	3	2			cell cycle OR cell proliferation;cell organization and biogenesis;developmental processes;signal transduction	non-structural extracellular;cytoskeleton;other cell component	signal transduction activity or receptor binding;cytoskeletal activity;other molecular function	Pf00091, Pf03953	10381	TUBB3
86	High	Master Protein	A0A0D9SF54	Spectrin alpha chain, non-erythrocytic 1 OS=Homo sapiens OX=9606 GN=SPTAN1 PE=1 SV=1	0	70.842	11	24	35	24	2457	282.7	5.34		0	27.05	19.5				0				1	18	14				2				1	18	13				2			cell organization and biogenesis	cytoskeleton;other cell component	cytoskeletal activity;other molecular function	Pf00018, Pf00435, Pf08726, Pf13499		SPTAN1
87	High	Master Protein	O75410	Transforming acidic coiled-coil-containing protein 1 OS=Homo sapiens OX=9606 GN=TACC1 PE=1 SV=2	0	70.123	30	23	44	21	805	87.7	4.88			33.86	29.94			2.62	2.82					20	20			2	2					19	17			1	2			cell cycle OR cell proliferation;cell organization and biogenesis;developmental processes;other biological processes	other membranes;cytosol;cytoskeleton;nucleus;other cell component	signal transduction activity or receptor binding;other molecular function	Pf05010	6867	TACC1
88	High	Master Protein	A0A7P0TAE1	Endoplasmin OS=Homo sapiens OX=9606 GN=HSP90B1 PE=1 SV=1	0	69.57	22	20	63	18	789	90.7	5.24	7.05	3.87	21.79	22.01	12.71	3.92	2.11	2.4			4	4	14	19	7	12	1	2			3	3	12	13	6	11	1	2			other biological processes	other cell component	other molecular function	Pf00183, Pf02518		HSP90B1
89	High	Master Protein	E7EX17	Eukaryotic translation initiation factor 4B OS=Homo sapiens OX=9606 GN=EIF4B PE=1 SV=1	0	69.066	21	10	30	10	616	69.7	5.67			27.02	31.74	0		3.37	13.02					9	11	1		3	6					7	8	1		3	5			cell organization and biogenesis	cytosol	nucleic acid binding activity	Pf00076	1975	EIF4B
90	High	Master Protein	Q6UVK1	Chondroitin sulfate proteoglycan 4 OS=Homo sapiens OX=9606 GN=CSPG4 PE=1 SV=2	0	68.797	11	23	41	23	2322	250.4	5.47			25.37	23.6	0			0					18	20	2			1					16	17	2			1			cell cycle OR cell proliferation;cell organization and biogenesis;developmental processes;signal transduction;other biological processes	non-structural extracellular;plasma membrane;other membranes;ER/Golgi;nucleus;other cytoplasmic organelle;other cell component	other molecular function	Pf02210, Pf16184	1464	CSPG4
91	High	Master Protein	ABV71627.1	UL112 [Human betaherpesvirus 5]	0	68.706	25	12	32	12	683	70.1	8.27			17.02	28.07	14.4	5.55	11.91	12.25					6	11	5	4	3	3					4	8	4	4	1	1				other cell component		Pf03064		UL112
92	High	Master Protein	P04843	Dolichyl-diphosphooligosaccharide--protein glycosyltransferase subunit 1 OS=Homo sapiens OX=9606 GN=RPN1 PE=1 SV=1	0	68.62	31	20	59	20	607	68.5	6.38	1.92	4.25	17.38	24.3	6.08	4.49	3.33	2.81			1	3	16	18	6	10	3	2			1	3	13	14	5	10	3	2			protein metabolism;other metabolic processes	other membranes;cytosol;ER/Golgi;other cell component		Pf04597	6184	RPN1
93	High	Master Protein	Q68DQ2	Very large A-kinase anchor protein OS=Homo sapiens OX=9606 GN=CRYBG3 PE=1 SV=3	0	67.542	10	22	37	22	2970	330.4	5.2			25.39	18.02			0	0					18	17			1	1					14	17			1	1			developmental processes;other biological processes	other cell component	other molecular function	Pf00030, Pf00652	131544	CRYBG3
94	High	Master Protein	P42167	Lamina-associated polypeptide 2, isoforms beta/gamma OS=Homo sapiens OX=9606 GN=TMPO PE=1 SV=2	0	67.196	42	18	37	9	454	50.6	9.38			21.92	29.24	1.61	0	0	2.28					12	21	1	1	1	1					10	14	1	1	1	1				other membranes;nucleus;other cell component	nucleic acid binding activity;other molecular function	Pf03020, Pf08198	7112	TMPO
95	High	Master Protein	P36578	60S ribosomal protein L4 OS=Homo sapiens OX=9606 GN=RPL4 PE=1 SV=5	0	66.673	47	19	42	19	427	47.7	11.06	2.65	2.2	11.38	36.94	4.1	12.93	0				3	3	7	18	5	5	1				3	3	7	16	5	5	1				protein metabolism;other metabolic processes	cytosol;ER/Golgi;translational apparatus;nucleus;other cell component	other molecular function	Pf00573, Pf14374	6124	RPL4
96	High	Master Protein	P25705	ATP synthase subunit alpha, mitochondrial OS=Homo sapiens OX=9606 GN=ATP5F1A PE=1 SV=1	0	65.896	36	20	51	20	553	59.7	9.13	5.2	7.96	16.91	21.19	8.63	17.42	2.49				3	3	11	16	6	10	2				3	3	9	13	5	8	2				other metabolic processes;transport;other biological processes	plasma membrane;other membranes;mitochondrion;nucleus;other cell component	signal transduction activity or receptor binding;transporter activity;other molecular function	Pf00006, Pf00306, Pf02874	498	ATP5F1A
97	High	Master Protein	ABV71588.1	UL57 [Human betaherpesvirus 5]	0	65.411	17	21	50	20	1235	133.8	6.74			24.77	8.58	0	11.27		1.84					17	16	4	12		1					15	12	4	11		1			DNA metabolism;other metabolic processes;other biological processes	other cell component	nucleic acid binding activity	Pf00747	3077528	DBP; UL57
98	High	Master Protein	F8W7U3	WASH complex subunit 2A OS=Homo sapiens OX=9606 GN=WASHC2A PE=1 SV=1	0	65.394	14	16	31	16	1253	136.8	4.82			30.02	20.91			2.92	0					15	13			1	2					12	11			1	2				cytosol;nucleus;other cell component		Pf15255		WASHC2A
99	High	Master Protein	Q9UMZ2	Synergin gamma OS=Homo sapiens OX=9606 GN=SYNRG PE=1 SV=2	0	65.301	17	18	29	18	1314	140.6	5.03			20.79	22.64			3.34	0					10	15			2	2					9	13			2	2			transport	other membranes;ER/Golgi;other cell component			11276	SYNRG
100	High	Master Protein	ABV71574.1	UL44 [Human betaherpesvirus 5]	0	64.899	28	12	57	12	433	46.2	8.63			22.44	23.33	18.24	21.53	7.24	13.43					14	16	7	9	5	6					5	10	4	6	2	4			DNA metabolism;other metabolic processes;other biological processes	other cell component	enzyme regulator activity;nucleic acid binding activity	Pf03325		UL44
101	High	Master Protein	P04406	Glyceraldehyde-3-phosphate dehydrogenase OS=Homo sapiens OX=9606 GN=GAPDH PE=1 SV=3	0	64.742	54	16	53	16	335	36	8.46	16.99	10.83	13.41	4.82	9.73	14.09	0	0			9	5	11	6	6	11	2	3			8	4	7	5	5	9	2	3			cell organization and biogenesis;protein metabolism;other metabolic processes;stress response;other biological processes	plasma membrane;other membranes;cytosol;cytoskeleton;nucleus;other cell component	enzyme regulator activity;cytoskeletal activity;other molecular function	Pf00044, Pf02800	2597	GAPDH
102	High	Master Protein	A0A6Q8PFJ0	Prelamin-A/C OS=Homo sapiens OX=9606 GN=LMNA PE=1 SV=1	0	62.886	34	24	46	24	729	80.9	8.27		7.16	13.26	28.31	4.43	0						12	10	18	2	4						11	9	15	2	4						cytoskeleton		Pf00038, Pf00932		LMNA
103	High	Master Protein	P46940	Ras GTPase-activating-like protein IQGAP1 OS=Homo sapiens OX=9606 GN=IQGAP1 PE=1 SV=1	0	62.646	13	23	50	23	1657	189.1	6.48	7.91	7.41	16.31	11.58	3.87	14.01		0			4	5	14	11	5	9		2			3	5	13	11	5	8		2			cell organization and biogenesis;developmental processes;signal transduction;other biological processes	plasma membrane;other membranes;cytosol;cytoskeleton;nucleus;other cell component	enzyme regulator activity;cytoskeletal activity;other molecular function	Pf00307, Pf00612, Pf00616, Pf03836	8826	IQGAP1
104	High	Master Protein	O00763	Acetyl-CoA carboxylase 2 OS=Homo sapiens OX=9606 GN=ACACB PE=1 SV=3	0	62.5	9	17	54	4	2458	276.4	6.49	13.87	13.6	12.96	15.81	4.22	13.74	3.97				6	7	13	10	6	9	3				5	7	9	7	5	6	2				cell organization and biogenesis;other metabolic processes;other biological processes	other membranes;cytosol;mitochondrion;nucleus	other molecular function	Pf00289, Pf00364, Pf01039, Pf02785, Pf02786, Pf08326	32	ACACB
105	High	Master Protein	ABV71605.1	UL83 [Human betaherpesvirus 5]	0	62.328	29	14	45	14	561	62.9	7.24			17.72	28.42	7.13	16.39		2.37					11	19	5	8		2					8	12	5	6		2						Pf05784		UL83
106	High	Master Protein	Q8TBA6	Golgin subfamily A member 5 OS=Homo sapiens OX=9606 GN=GOLGA5 PE=1 SV=3	0	61.704	27	16	29	16	731	83	5.83			20.06	30.94			2.08	0					10	17			1	1					8	13			1	1			cell organization and biogenesis;transport	other membranes;ER/Golgi	other molecular function	Pf09787	9950	GOLGA5
107	High	Master Protein	Q9BSJ8	Extended synaptotagmin-1 OS=Homo sapiens OX=9606 GN=ESYT1 PE=1 SV=1	0	61.265	18	17	39	17	1104	122.8	5.83			26.54	31.67	1.8		2.22	0					17	17	2		1	2					11	12	2		1	2			cell organization and biogenesis;transport	plasma membrane;other membranes;ER/Golgi	other molecular function	Pf00168, Pf17047	23344	ESYT1
108	High	Master Protein	P67809	Y-box-binding protein 1 OS=Homo sapiens OX=9606 GN=YBX1 PE=1 SV=3	0	61.088	50	11	34	8	324	35.9	9.88			22.4	20.01	11.49	7	3.06						13	10	6	4	1						9	8	5	3	1				RNA metabolism OR transcription;other metabolic processes;transport;developmental processes;other biological processes	non-structural extracellular;plasma membrane;other membranes;cytosol;ER/Golgi;nucleus;other cell component	nucleic acid binding activity;other molecular function	Pf00313	4904	YBX1
109	High	Master Protein	Q9HCS7	Pre-mRNA-splicing factor SYF1 OS=Homo sapiens OX=9606 GN=XAB2 PE=1 SV=2	0	60.384	19	17	36	17	855	99.9	6.23			25.73	25.72		0	2.22	4.99					14	17		1	2	2					11	14		1	2	2			cell organization and biogenesis;DNA metabolism;RNA metabolism OR transcription;other metabolic processes;stress response;developmental processes	nucleus;other cell component		Pf13181	56949	XAB2
110	High	Master Protein	P82094	TATA element modulatory factor OS=Homo sapiens OX=9606 GN=TMF1 PE=1 SV=2	0	59.992	21	20	29	20	1093	122.8	4.92			15.03	17.1									15	14									15	13							cell-cell signaling;cell organization and biogenesis;stress response;transport;developmental processes;signal transduction;other biological processes	other membranes;cytosol;ER/Golgi;nucleus	nucleic acid binding activity;other molecular function	Pf12325, Pf12329	7110	TMF1
111	High	Master Protein	Q9P0K7	Ankycorbin OS=Homo sapiens OX=9606 GN=RAI14 PE=1 SV=2	0	59.235	19	18	31	18	980	110	6.21			29.1	19.73			2.71						16	13			2						14	12			2				other biological processes	cytosol;cytoskeleton;nucleus;other cell component	cytoskeletal activity	Pf00023, Pf12796	26064	RAI14
112	High	Master Protein	P17987	T-complex protein 1 subunit alpha OS=Homo sapiens OX=9606 GN=TCP1 PE=1 SV=1	0	58.514	28	16	37	16	556	60.3	6.11			19.99	29.27	10.99	6.55	1.83						10	17	5	3	2						10	12	3	3	1				cell organization and biogenesis;transport;other biological processes	cytosol;cytoskeleton;ER/Golgi;other cell component	other molecular function	Pf00118	6950	TCP1
113	High	Master Protein	Q96HP0	Dedicator of cytokinesis protein 6 OS=Homo sapiens OX=9606 GN=DOCK6 PE=1 SV=3	0	58.129	11	22	30	20	2047	229.4	6.74			14.26	16.89				0					11	18				1					11	18				1			signal transduction;other biological processes	cytosol;other cell component	enzyme regulator activity	Pf06920, Pf11878, Pf14429, Pf20421, Pf20422	57572	DOCK6
114	High	Master Protein	P30101	Protein disulfide-isomerase A3 OS=Homo sapiens OX=9606 GN=PDIA3 PE=1 SV=4	0	57.839	37	17	55	11	505	56.7	6.35		8.39	19.01	24.85	18.47	25.76	2.32	2.89				4	11	12	9	15	2	2				4	9	10	9	12	2	2			cell organization and biogenesis;stress response;other biological processes	non-structural extracellular;other membranes;ER/Golgi;other cytoplasmic organelle;other cell component	other molecular function	Pf00085, Pf13848	2923	PDIA3
115	High	Master Protein	Q8WUM4	Programmed cell death 6-interacting protein OS=Homo sapiens OX=9606 GN=PDCD6IP PE=1 SV=1	0	57.774	25	22	35	22	868	96	6.52		0	15.86	13.1	6.03	0	0					1	15	11	5	2	1					1	15	11	5	2	1				cell cycle OR cell proliferation;cell organization and biogenesis;protein metabolism;other metabolic processes;transport;other biological processes	non-structural extracellular;plasma membrane;cytosol;cytoskeleton;ER/Golgi;other cytoplasmic organelle;other cell component	signal transduction activity or receptor binding;other molecular function	Pf03097, Pf13949	10015	PDCD6IP
116	High	Master Protein	A0A7I2V2G2	75 kDa glucose-regulated protein OS=Homo sapiens OX=9606 GN=HSPA9 PE=1 SV=1	0	57.655	27	17	44	16	610	66.6	5.66		0	20.08	23.64	10.11	19.31	2.9	2.07				1	12	13	5	9	2	2				1	10	10	5	8	2	2			other biological processes		other molecular function	Pf00012		HSPA9
117	High	Master Protein	A2RRP1	NBAS subunit of NRZ tethering complex OS=Homo sapiens OX=9606 GN=NBAS PE=1 SV=2	0	57.642	9	20	31	20	2371	268.4	5.96			20.09	8.68			3.19	2.81					15	11			3	2					14	11			3	2			RNA metabolism OR transcription;other metabolic processes;transport;other biological processes	other membranes;cytosol;ER/Golgi	other molecular function	Pf08314, Pf15492	51594	NBAS
118	High	Master Protein	F5H2F4	C-1-tetrahydrofolate synthase, cytoplasmic OS=Homo sapiens OX=9606 GN=MTHFD1 PE=1 SV=2	0	57.175	21	19	37	19	964	104.6	7.59		0	18.4	16.16	2.11	9.82						1	14	11	1	10						1	11	11	1	9					other metabolic processes	cytosol	other molecular function	Pf00763, Pf01268, Pf02882		MTHFD1
119	High	Master Protein	Q6P996	Pyridoxal-dependent decarboxylase domain-containing protein 1 OS=Homo sapiens OX=9606 GN=PDXDC1 PE=1 SV=2	0	56.788	21	17	37	17	788	86.7	5.38			19.88	31.87			5.15						13	22			2						12	14			2				other metabolic processes	ER/Golgi;other cell component	other molecular function	Pf00282	23042	PDXDC1
120	High	Master Protein	Q9UHB9	Signal recognition particle subunit SRP68 OS=Homo sapiens OX=9606 GN=SRP68 PE=1 SV=2	0	56.432	24	14	39	14	627	70.7	8.56	1.65		17.7	11.04	9.1	11.6	0	0			1		10	8	5	10	2	3			1		9	6	4	8	2	2			transport;other biological processes	cytosol;ER/Golgi;translational apparatus;nucleus;other cell component	nucleic acid binding activity;other molecular function	Pf16969	6730	SRP68
121	High	Master Protein	Q01546	Keratin, type II cytoskeletal 2 oral OS=Homo sapiens OX=9606 GN=KRT76 PE=1 SV=2	0	56.116	16	19	73	1	638	65.8	8.12	7.74	12.73	21.17	12.94	16.12	20.94	2.65	0			9	11	13	12	11	15	1	1			7	8	9	9	9	13	1	1			cell organization and biogenesis;other biological processes	cytosol;cytoskeleton		Pf00038, Pf16208	51350	KRT76
122	High	Master Protein	P13646	Keratin, type I cytoskeletal 13 OS=Homo sapiens OX=9606 GN=KRT13 PE=1 SV=4	0	55.771	38	19	79	7	458	49.6	4.96	23.07	9.71	22.33	15.63	13.2	16.4	2.64				13	10	17	10	15	12	2				8	7	15	9	12	7	2				cell organization and biogenesis;other biological processes	cytosol;cytoskeleton	other molecular function	Pf00038	3860	KRT13
123	High	Master Protein	O14974	Protein phosphatase 1 regulatory subunit 12A OS=Homo sapiens OX=9606 GN=PPP1R12A PE=1 SV=1	0	55.443	16	15	30	15	1030	115.2	5.4			23.82	26.37			2.95	4.62					12	14			1	3					11	12			1	2			cell cycle OR cell proliferation;cell organization and biogenesis;protein metabolism;other metabolic processes;signal transduction;other biological processes	plasma membrane;other membranes;cytosol;cytoskeleton;nucleus;other cell component	enzyme regulator activity;other molecular function	Pf00023, Pf15898	4659	PPP1R12A
124	High	Master Protein	Q86UP2	Kinectin OS=Homo sapiens OX=9606 GN=KTN1 PE=1 SV=1	0	55.418	17	20	26	20	1357	156.2	5.64			16.04	17.81			0	2.87					13	10			1	2					11	10			1	2			transport;other biological processes	plasma membrane;other membranes;ER/Golgi	cytoskeletal activity	Pf05104	3895	KTN1
125	High	Master Protein	Q02878	60S ribosomal protein L6 OS=Homo sapiens OX=9606 GN=RPL6 PE=1 SV=3	0	55.051	44	17	52	17	288	32.7	10.58	2.4	4.68	19.02	8.67	9.25	6.23	2.41	1.77			4	5	13	8	9	7	4	2			4	5	11	8	9	7	3	2			cell organization and biogenesis;protein metabolism;other metabolic processes;other biological processes	cytosol;ER/Golgi;translational apparatus;nucleus;other cell component	nucleic acid binding activity;other molecular function	Pf01159, Pf03868	6128	RPL6
126	High	Master Protein	Q92598	Heat shock protein 105 kDa OS=Homo sapiens OX=9606 GN=HSPH1 PE=1 SV=1	0	54.352	22	17	36	15	858	96.8	5.39			15.48	14.03	0	4	6.4	2.74					10	11	2	5	5	3					9	11	2	5	5	3			stress response;other biological processes	non-structural extracellular;cytosol;cytoskeleton;nucleus;other cell component	cytoskeletal activity;other molecular function	Pf00012	10808	HSPH1
127	High	Master Protein	P53621	Coatomer subunit alpha OS=Homo sapiens OX=9606 GN=COPA PE=1 SV=2	0	53.094	11	15	38	15	1224	138.3	7.66		0	19.85	17.59	8.83	8.54	4.54	3.03				1	13	9	5	6	2	2				1	12	9	5	6	1	2			transport;signal transduction	non-structural extracellular;other membranes;cytosol;ER/Golgi;other cell component	signal transduction activity or receptor binding;other molecular function	Pf00400, Pf04053, Pf06957, Pf12894	1314	COPA
128	High	Master Protein	A0A7P0TA76	Fatty acid CoA ligase Acsl3 OS=Homo sapiens OX=9606 GN=ACSL3 PE=1 SV=1	0	53.079	22	15	33	14	712	79.6	8.46			13.07	21.86	2.05	6.63	2.08	2.72					10	14	3	4	1	1					9	11	3	4	1	1				other membranes		Pf00501		ACSL3
129	High	Master Protein	Q07954	Prolow-density lipoprotein receptor-related protein 1 OS=Homo sapiens OX=9606 GN=LRP1 PE=1 SV=2	0	53.055	5	20	28	20	4544	504.3	5.39			11.47	17.59			0						13	14			1						12	14			1				other metabolic processes;stress response;transport;developmental processes;signal transduction;other biological processes	plasma membrane;other membranes;cytoskeleton;ER/Golgi;nucleus;other cytoplasmic organelle;other cell component	signal transduction activity or receptor binding;other molecular function	Pf00057, Pf00058, Pf07645, Pf12662, Pf14670, Pf16472	4035	LRP1
130	High	Master Protein	ABV71581.1	UL50 [Human betaherpesvirus 5]	0	52.944	36	13	40	13	400	43.2	8.97			27.29	24.81	6.1	6.83		2.12					15	13	3	6		3					12	12	3	6		3				other membranes;other cell component		Pf04541		UL50
131	High	Master Protein	D6RAA5	Transforming acidic coiled-coil-containing protein 2 OS=Homo sapiens OX=9606 GN=TACC2 PE=1 SV=1	0	52.874	11	15	30	13	1008	110	4.97			24.46	20.62			0	7.1					12	13			2	3					9	11			2	2			cell cycle OR cell proliferation;cell organization and biogenesis	plasma membrane;other membranes;cytosol;cytoskeleton;nucleus		Pf05010	10579	TACC2
132	High	Master Protein	D6REX3	Protein transport protein Sec31A OS=Homo sapiens OX=9606 GN=SEC31A PE=1 SV=1	0	52.604	14	15	37	15	1251	136.1	6.98		0	19.91	15.76	6.43	7.11	2.23	1.92				1	11	13	3	4	1	4				1	10	11	3	4	1	4			transport	other membranes;cytosol;ER/Golgi;other cell component		Pf12931		SEC31A
133	High	Master Protein	P50991	T-complex protein 1 subunit delta OS=Homo sapiens OX=9606 GN=CCT4 PE=1 SV=4	0	52.278	37	18	36	18	539	57.9	7.83		2.81	15.64	21.25	2.96	2.26						1	10	20	1	4						1	10	18	1	4					transport;other biological processes	cytosol;cytoskeleton;nucleus;other cell component	other molecular function	Pf00118	10575	CCT4
134	High	Master Protein	Q99832	T-complex protein 1 subunit eta OS=Homo sapiens OX=9606 GN=CCT7 PE=1 SV=2	0	51.937	32	18	36	18	543	59.3	7.65			21.95	20.77	3.66	3.77	0						12	11	5	7	1						9	10	5	7	1				transport;other biological processes	cytosol;cytoskeleton;other cell component	other molecular function	Pf00118	10574	CCT7
135	High	Master Protein	Q14697	Neutral alpha-glucosidase AB OS=Homo sapiens OX=9606 GN=GANAB PE=1 SV=3	0	51.792	21	19	40	19	944	106.8	6.14	3.43	3.15	8.63	10.3	6.57	6.78	0				5	1	12	13	3	5	1				5	1	10	12	3	5	1				protein metabolism;other metabolic processes	ER/Golgi;other cell component	other molecular function	Pf01055, Pf13802	23193	GANAB
136	High	Master Protein	O60306	RNA helicase aquarius OS=Homo sapiens OX=9606 GN=AQR PE=1 SV=4	0	51.579	13	17	30	17	1485	171.2	6.37			11.76	19.89			0	2.46					12	16			1	1					10	14			1	1			RNA metabolism OR transcription;other metabolic processes	nucleus	nucleic acid binding activity;other molecular function	Pf13086, Pf13087, Pf16399	9716	AQR
137	High	Master Protein	P26641	Elongation factor 1-gamma OS=Homo sapiens OX=9606 GN=EEF1G PE=1 SV=3	0	49.971	30	12	37	12	437	50.1	6.67	0	1.98	21.82	12.39	7.05	9.8	2.28	0			1	3	11	10	4	6	1	1			1	3	8	6	4	6	1	1			protein metabolism;other metabolic processes;other biological processes	cytosol;other cell component	nucleic acid binding activity	Pf00043, Pf00647, Pf02798	1937	EEF1G
138	High	Master Protein	P61247	40S ribosomal protein S3a OS=Homo sapiens OX=9606 GN=RPS3A PE=1 SV=2	0	49.925	42	14	36	14	264	29.9	9.73	0	0	16.47	17.29	8.52	6.34					1	1	11	9	6	8					1	1	10	8	5	7					protein metabolism;other metabolic processes;other biological processes	cytosol;ER/Golgi;translational apparatus;nucleus;other cell component	nucleic acid binding activity;other molecular function	Pf01015	6189	RPS3A
139	High	Master Protein	Q9BUF5	Tubulin beta-6 chain OS=Homo sapiens OX=9606 GN=TUBB6 PE=1 SV=1	0	49.721	30	12	61	5	446	49.8	4.88	0	5.93	27.38	23.34	4.21	13.63	2.48	4.84			1	3	20	20	6	6	3	2			1	3	8	9	3	5	2	1			cell cycle OR cell proliferation;cell organization and biogenesis	non-structural extracellular;cytoskeleton;other cell component	cytoskeletal activity;other molecular function	Pf00091, Pf03953	84617	TUBB6
140	High	Master Protein	sp	OVAL_CHICK	0	49.158	45	12	45	12	386	42.9	5.29	21.64	14.63	9.62	4.58	8.27	12.43					9	10	7	7	4	8					7	8	5	4	3	6					transport;developmental processes;other biological processes	non-structural extracellular;cytosol;ER/Golgi;other cytoplasmic organelle;other cell component	enzyme regulator activity;other molecular function	Pf00079	396058	OVA; SERPINB14
141	High	Master Protein	P19013	Keratin, type II cytoskeletal 4 OS=Homo sapiens OX=9606 GN=KRT4 PE=1 SV=5	0	48.93	32	17	49	10	520	56.1	6.61	13.2	7.93	13.69	10.42	12.39	6.13	2.36				8	8	11	8	7	6	1				7	6	9	8	5	5	1				cell organization and biogenesis;other biological processes	cytosol;cytoskeleton;other cell component		Pf00038, Pf16208	3851	KRT4
142	High	Master Protein	A0A6Q8PGZ8	Diadenosine tetraphosphate synthetase OS=Homo sapiens OX=9606 GN=GARS1 PE=1 SV=1	0	48.713	15	13	40	13	745	83.8	7.17	0	1.95	23.32	20.41	6.85	13.34		3.29			1	2	13	14	3	6		1			1	2	10	11	3	5		1			protein metabolism;RNA metabolism OR transcription;other metabolic processes	other cell component	other molecular function	Pf00458, Pf00587, Pf03129		GARS1
143	High	Master Protein	H3BPK7	Alanine--tRNA ligase OS=Homo sapiens OX=9606 GN=AARS1 PE=1 SV=4	0	48.374	14	14	43	14	999	110.1	5.67			26.28	14.79	10.42	12.25	0	2.05					13	14	5	9	1	1					10	13	5	9	1	1			protein metabolism;RNA metabolism OR transcription;other metabolic processes	cytosol	nucleic acid binding activity;other molecular function	Pf01411, Pf02272, Pf07973		AARS1
144	High	Master Protein	Q12802	A-kinase anchor protein 13 OS=Homo sapiens OX=9606 GN=AKAP13 PE=1 SV=2	0	48.022	7	18	27	18	2813	307.4	5.24			24.97	13.16				0					17	9				1					14	9				1			transport;developmental processes;signal transduction;other biological processes	cytosol;nucleus;other cell component	enzyme regulator activity;kinase activity;other molecular function	Pf00169, Pf00621, Pf10522	11214	AKAP13
145	High	Master Protein	A0A5F9ZHM4	L-lactate dehydrogenase OS=Homo sapiens OX=9606 GN=LDHB PE=1 SV=1	0	47.812	31	12	43	11	341	37.4	6.25		3.44	21.35	21.41	5.86	8.12	2.94	5.09				3	13	12	4	8	1	2				3	9	9	4	7	1	2			other metabolic processes	cytosol	other molecular function	Pf00056, Pf02866	3945	LDHB
146	High	Master Protein	ABV71585.1	UL54 [Human betaherpesvirus 5]	0	47.601	16	15	29	15	1242	137.1	7.24			14.46	17.04	2.74	0	1.86	0					8	12	3	2	3	1					7	11	3	2	2	1			DNA metabolism;other metabolic processes;other biological processes	other cell component	nucleic acid binding activity;other molecular function	Pf00136, Pf03104		UL54
147	High	Master Protein	Q7KZF4	Staphylococcal nuclease domain-containing protein 1 OS=Homo sapiens OX=9606 GN=SND1 PE=1 SV=1	0	47.511	20	15	37	15	910	101.9	7.17			11.44	15.05	12.16	6.72							11	10	9	7							11	9	7	7					RNA metabolism OR transcription;other metabolic processes;other biological processes	cytosol;nucleus;other cell component	nucleic acid binding activity;other molecular function	Pf00565, Pf00567	27044	SND1
148	High	Master Protein	ABV71575.1	UL44 [Human betaherpesvirus 5]	0	47.348	19	17	35	17	906	101.7	6.68			21.38	22.26	0	2.04	3.94	0					12	14	2	1	3	3					10	12	2	1	3	3			DNA metabolism;other metabolic processes	other cell component		Pf02867		UL45
149	High	Master Protein	sp	LYSC_CHICK	0	47.246	68	10	93	10	147	16.2	9.07	35.06	38.18	14.85	22.65	10.46	14.99	7.82	7.21			20	18	13	17	8	9	4	4			10	6	8	8	6	5	3	2			other metabolic processes;stress response;other biological processes	non-structural extracellular;ER/Golgi;other cell component	other molecular function	Pf00062	396218	LYZ
150	High	Master Protein	ABV71608.1	UL86 [Human betaherpesvirus 5]	0	47.244	14	17	47	17	1370	153.8	6.79			15.22	9.85	15.56	11.14	0	0					12	11	11	11	1	1					10	9	9	10	1	1				other cell component	other molecular function	Pf03122		UL86
151	High	Master Protein	Q01082	Spectrin beta chain, non-erythrocytic 1 OS=Homo sapiens OX=9606 GN=SPTBN1 PE=1 SV=2	0	47.109	8	17	30	15	2364	274.4	5.57			14.47	16.29		0		0					13	15		1		1					11	13		1		1			cell cycle OR cell proliferation;cell organization and biogenesis;protein metabolism;other metabolic processes;transport;signal transduction;other biological processes	plasma membrane;other membranes;cytosol;cytoskeleton;nucleus;other cell component	cytoskeletal activity;other molecular function	Pf00169, Pf00307, Pf00435	6711	SPTBN1
152	High	Master Protein	Q7Z794	Keratin, type II cytoskeletal 1b OS=Homo sapiens OX=9606 GN=KRT77 PE=1 SV=3	0	46.994	23	16	52	11	578	61.9	5.99	3.84	5.06	12.43	22.05	10.87	15.93					5	7	9	14	8	9					5	7	4	10	7	7						plasma membrane;cytosol;cytoskeleton		Pf00038, Pf16208	374454	KRT77
153	High	Master Protein	Q8N3P4	Vacuolar protein sorting-associated protein 8 homolog OS=Homo sapiens OX=9606 GN=VPS8 PE=1 SV=3	0	46.824	13	17	25	17	1428	161.7	5.64			21.35	9.62			2.3						13	11			1						13	11			1				cell organization and biogenesis;transport;other biological processes	other cytoplasmic organelle	other molecular function	Pf12816	23355	VPS8
154	High	Master Protein	Q6Y7W6	GRB10-interacting GYF protein 2 OS=Homo sapiens OX=9606 GN=GIGYF2 PE=1 SV=1	0	46.672	15	15	24	15	1299	150	5.54			15.99	18.65	2.5		2.51						10	12	1		1						10	12	1		1				cell cycle OR cell proliferation;protein metabolism;other metabolic processes;stress response;developmental processes;signal transduction;other biological processes	other membranes;cytosol;ER/Golgi;other cytoplasmic organelle;other cell component	other molecular function	Pf02213	26058	GIGYF2
155	High	Master Protein	P50454	Serpin H1 OS=Homo sapiens OX=9606 GN=SERPINH1 PE=1 SV=2	0	46.458	27	10	37	10	418	46.4	8.69	8.62	8.08	19.38	17.18	3.09	16.36	8.33				4	4	7	7	2	9	4				4	4	7	5	2	7	3				cell organization and biogenesis;protein metabolism;other metabolic processes;stress response;developmental processes;other biological processes	non-structural extracellular;other membranes;ER/Golgi	enzyme regulator activity;other molecular function	Pf00079	871	SERPINH1
156	High	Master Protein	P62424	60S ribosomal protein L7a OS=Homo sapiens OX=9606 GN=RPL7A PE=1 SV=2	0	46.457	53	16	35	16	266	30	10.61	2.01	2.13	13.52	13.63	0	13.15	2.54	0			3	1	8	10	2	8	1	2			3	1	8	10	2	8	1	2			protein metabolism;RNA metabolism OR transcription;other metabolic processes	other membranes;cytosol;translational apparatus;nucleus	other molecular function	Pf01248	6130	RPL7A
157	High	Master Protein	Q9UHB6	LIM domain and actin-binding protein 1 OS=Homo sapiens OX=9606 GN=LIMA1 PE=1 SV=1	0	46.43	22	14	19	14	759	85.2	6.84			15.33	14.3				5.46					7	9				3					7	9				3			cell organization and biogenesis;other metabolic processes;transport;other biological processes	plasma membrane;other membranes;cytosol;cytoskeleton;other cell component	cytoskeletal activity;other molecular function	Pf00412	51474	LIMA1
158	High	Master Protein	P26373	60S ribosomal protein L13 OS=Homo sapiens OX=9606 GN=RPL13 PE=1 SV=4	0	46.373	35	11	43	11	211	24.2	11.65	0	0	24.87	21.27	10.41	13.77	5.09	10.9			1	1	12	9	6	6	2	6			1	1	8	7	5	4	1	5			protein metabolism;other metabolic processes;developmental processes	cytosol;ER/Golgi;translational apparatus;nucleus;other cell component	other molecular function	Pf01294	6137	RPL13
159	High	Master Protein	P11717	Cation-independent mannose-6-phosphate receptor OS=Homo sapiens OX=9606 GN=IGF2R PE=1 SV=3	0	46.026	8	18	37	18	2491	274.2	5.94			15.61	23.11	2.27	0	0						13	19	1	2	2						10	16	1	2	2				protein metabolism;other metabolic processes;transport;developmental processes;signal transduction;other biological processes	plasma membrane;other membranes;ER/Golgi;nucleus;other cytoplasmic organelle;other cell component	kinase activity;other molecular function	Pf00040, Pf00878	3482	IGF2R
160	High	Master Protein	A0A024R571	EH domain-containing protein 1 OS=Homo sapiens OX=9606 GN=EHD1 PE=1 SV=1	0	45.692	21	14	31	13	548	61.9	6.71			20.43	18.18	0	2.32	5.15						10	16	1	2	2						8	11	1	2	2				cell organization and biogenesis;transport	plasma membrane;other membranes;other cytoplasmic organelle	other molecular function	Pf00350, Pf12763, Pf16880, Pf18150	10938	EHD1
161	High	Master Protein	O15523	ATP-dependent RNA helicase DDX3Y OS=Homo sapiens OX=9606 GN=DDX3Y PE=1 SV=2	0	45.686	24	15	28	6	660	73.1	7.55		0	12.39	9.24		4.69						1	10	13		4						1	9	11		2					other biological processes	cytosol;nucleus;other cell component	nucleic acid binding activity;other molecular function	Pf00270, Pf00271	8653	DDX3Y
162	High	Master Protein	O00571	ATP-dependent RNA helicase DDX3X OS=Homo sapiens OX=9606 GN=DDX3X PE=1 SV=3	0	45.632	22	15	27	6	662	73.2	7.18		0	14.28	10.73		6.34						1	9	12		5						1	9	10		3					cell-cell signaling;cell organization and biogenesis;protein metabolism;RNA metabolism OR transcription;other metabolic processes;stress response;signal transduction;other biological processes	non-structural extracellular;plasma membrane;other membranes;cytosol;cytoskeleton;nucleus;other cell component	enzyme regulator activity;cytoskeletal activity;translation activity;nucleic acid binding activity;other molecular function	Pf00270, Pf00271	1654	DDX3X
163	High	Master Protein	ABV71555.1	UL25 [Human betaherpesvirus 5]	0	45.313	26	13	44	13	656	73.5	7.34			18.76	19.11	4.65	6.96	5.68	4.66					13	13	4	5	5	4					8	10	4	4	5	3				other cell component		Pf04637	3077473	UL25
164	High	Master Protein	Q8N3C0	Activating signal cointegrator 1 complex subunit 3 OS=Homo sapiens OX=9606 GN=ASCC3 PE=1 SV=3	0	45.077	9	18	29	18	2202	251.3	7.09		0	17.69	7.31								1	19	9								1	16	8							cell cycle OR cell proliferation;cell organization and biogenesis;protein metabolism;DNA metabolism;other metabolic processes;stress response	cytosol;nucleus	other molecular function	Pf00270, Pf00271, Pf02889	10973	ASCC3
165	High	Master Protein	P23396	40S ribosomal protein S3 OS=Homo sapiens OX=9606 GN=RPS3 PE=1 SV=2	0	44.977	49	14	60	14	243	26.7	9.66	4.38	9.6	18.24	31.18	13.76	13.42	2.37	1.95			4	5	11	19	7	11	2	1			4	4	10	11	6	9	2	1			cell cycle OR cell proliferation;cell organization and biogenesis;protein metabolism;DNA metabolism;other metabolic processes;stress response;other biological processes	plasma membrane;other membranes;cytosol;cytoskeleton;mitochondrion;ER/Golgi;translational apparatus;nucleus;other cell component	cytoskeletal activity;nucleic acid binding activity;other molecular function	Pf00189, Pf07650	6188	RPS3
166	High	Master Protein	P04083	Annexin A1 OS=Homo sapiens OX=9606 GN=ANXA1 PE=1 SV=2	0	44.693	49	14	26	14	346	38.7	7.02	6.69	14.08	9.06	8.96	2.48	2.81					3	5	5	9	1	3					3	5	5	8	1	2					cell-cell signaling;cell organization and biogenesis;protein metabolism;other metabolic processes;stress response;transport;developmental processes;signal transduction;other biological processes	non-structural extracellular;plasma membrane;other membranes;cytosol;cytoskeleton;nucleus;other cytoplasmic organelle;other cell component	signal transduction activity or receptor binding;enzyme regulator activity;other molecular function	Pf00191	301	ANXA1
167	High	Master Protein	Q8TCJ2	Dolichyl-diphosphooligosaccharide--protein glycosyltransferase subunit STT3B OS=Homo sapiens OX=9606 GN=STT3B PE=1 SV=1	0	44.68	13	13	31	13	826	93.6	8.91			12.62	20.75	0	2.56	0						12	12	1	4	2						10	9	1	4	2				protein metabolism;other metabolic processes;stress response	other membranes;ER/Golgi;other cell component	other molecular function	Pf02516	201595	STT3B
168	High	Master Protein	Q9Y6D6	Brefeldin A-inhibited guanine nucleotide-exchange protein 1 OS=Homo sapiens OX=9606 GN=ARFGEF1 PE=1 SV=2	0	44.083	10	15	28	11	1849	208.6	5.85			7.84	7.02									15	13									12	12							cell organization and biogenesis;transport;other biological processes	other membranes;cytosol;ER/Golgi;nucleus;other cell component	enzyme regulator activity;cytoskeletal activity;other molecular function	Pf01369, Pf09324, Pf12783, Pf16213, Pf20252	10565	ARFGEF1
169	High	Master Protein	Q00341	Vigilin OS=Homo sapiens OX=9606 GN=HDLBP PE=1 SV=2	0	43.835	11	14	30	14	1268	141.4	6.87			12.2	21.9	0	0		0					9	14	1	4		2					9	12	1	4		2			other metabolic processes;transport	non-structural extracellular;plasma membrane;other membranes;cytosol;nucleus;other cell component	nucleic acid binding activity;other molecular function	Pf00013	3069	HDLBP
170	High	Master Protein	ABV71642.1	UL132 [Human betaherpesvirus 5]	0	43.42	26	8	31	8	270	29.7	4.84			17.06	29.84	2.13	1.64	2.98	2.22					8	16	1	2	1	3					5	8	1	2	1	3				other membranes;other cell component		Pf11359		UL132
171	High	Master Protein	O43175	D-3-phosphoglycerate dehydrogenase OS=Homo sapiens OX=9606 GN=PHGDH PE=1 SV=4	0	43.392	24	13	24	13	533	56.6	6.71		1.97	8.14	19.15	0	9.58	2.04					1	5	11	1	5	1					1	5	11	1	5	1				cell cycle OR cell proliferation;cell organization and biogenesis;other metabolic processes;developmental processes;other biological processes	cytosol	other molecular function	Pf00389, Pf02826, Pf19304	26227	PHGDH
172	High	Master Protein	P49790	Nuclear pore complex protein Nup153 OS=Homo sapiens OX=9606 GN=NUP153 PE=1 SV=2	0	43.38	14	17	29	17	1475	153.8	8.73			18.41	15.98			0						17	11			1						14	11			1				cell organization and biogenesis;transport;other biological processes	other membranes;cytosol;nucleus;other cell component	nucleic acid binding activity;other molecular function	Pf00641, Pf08604, Pf10599	9972	NUP153
173	High	Master Protein	P63104	14-3-3 protein zeta/delta OS=Homo sapiens OX=9606 GN=YWHAZ PE=1 SV=1	0	43.11	47	13	28	10	245	27.7	4.79		4.48	13.05	13.91	0	7.78	1.83	0				4	7	9	1	5	1	1				4	6	7	1	5	1	1			cell organization and biogenesis;protein metabolism;other metabolic processes;transport;developmental processes;signal transduction;other biological processes	cytosol;nucleus;other cell component	other molecular function	Pf00244	7534	YWHAZ
174	High	Master Protein	P42166	Lamina-associated polypeptide 2, isoform alpha OS=Homo sapiens OX=9606 GN=TMPO PE=1 SV=2	0	42.917	19	12	23	3	694	75.4	7.66			8.01	27.77	1.61			2.28					6	15	1			1					6	10	1			1				nucleus;other cell component	nucleic acid binding activity;other molecular function	Pf03020, Pf08198, Pf11560	7112	TMPO
175	High	Master Protein	P14868	Aspartate--tRNA ligase, cytoplasmic OS=Homo sapiens OX=9606 GN=DARS1 PE=1 SV=2	0	42.608	30	14	36	14	501	57.1	6.55		0	20.64	9.7	4.81	4.17		0				1	14	8	3	8		2				1	12	8	3	7		2			cell organization and biogenesis;protein metabolism;RNA metabolism OR transcription;other metabolic processes	cytosol;other cell component	other molecular function	Pf00152, Pf01336	1615	DARS1
176	High	Master Protein	P19012	Keratin, type I cytoskeletal 15 OS=Homo sapiens OX=9606 GN=KRT15 PE=1 SV=3	0	42.468	21	14	61	1	456	49.2	4.77	15.47	13.13	17.62	11.37	6.88	8.64	1.69				9	11	13	9	8	9	2				6	8	11	8	6	6	2				cell organization and biogenesis;other biological processes	cytosol;cytoskeleton	cytoskeletal activity;other molecular function	Pf00038	3866	KRT15
177	High	Master Protein	O76094	Signal recognition particle subunit SRP72 OS=Homo sapiens OX=9606 GN=SRP72 PE=1 SV=3	0	42.455	17	12	22	12	671	74.6	9.26			18.04	2.77	6.72	1.66							11	4	5	2							11	4	5	2					transport	cytosol;ER/Golgi;translational apparatus;other cell component	nucleic acid binding activity;other molecular function	Pf08492, Pf13181, Pf17004	6731	SRP72
178	High	Master Protein	P39023	60S ribosomal protein L3 OS=Homo sapiens OX=9606 GN=RPL3 PE=1 SV=2	0	42.396	26	13	32	13	403	46.1	10.18	0	2.05	7.84	16.51	4.35	4.46					2	3	7	14	3	3					1	3	5	11	3	3					cell organization and biogenesis;protein metabolism;other metabolic processes;other biological processes	cytosol;translational apparatus;nucleus;other cell component	nucleic acid binding activity;other molecular function	Pf00297	6122	RPL3
179	High	Master Protein	P18124	60S ribosomal protein L7 OS=Homo sapiens OX=9606 GN=RPL7 PE=1 SV=1	0	42.262	41	15	32	15	248	29.2	10.65			22.56	8.83	2.29	7.93	2.59	2.85					13	8	3	6	1	1					12	8	3	6	1	1			protein metabolism;RNA metabolism OR transcription;other metabolic processes;other biological processes	cytosol;translational apparatus;other cell component	nucleic acid binding activity;other molecular function	Pf00327, Pf08079	6129	RPL7
180	High	Master Protein	P14923	Junction plakoglobin OS=Homo sapiens OX=9606 GN=JUP PE=1 SV=3	0	42.174	24	14	45	11	745	81.7	6.14	17.48	14.79	11.61	11.67	5.74	9.35	0	0			9	8	7	8	4	7	1	1			9	8	6	7	4	6	1	1			cell adhesion;cell organization and biogenesis;other biological processes	non-structural extracellular;plasma membrane;other membranes;cytosol;cytoskeleton;nucleus;other cell component	other molecular function	Pf00514	3728	JUP
181	High	Master Protein	F5H5D3	Tubulin alpha chain OS=Homo sapiens OX=9606 GN=TUBA1C PE=1 SV=1	0	42.083	28	15	38	2	519	57.7	5.07	9.85	7.4	8.98	6.44	2.08	9.77	1.63	5.71			6	5	7	9	2	6	1	2			5	5	7	8	2	5	1	2			cell organization and biogenesis;other biological processes	cytoskeleton;other cell component	cytoskeletal activity;other molecular function	Pf00091, Pf03953	84790	TUBA1C
182	High	Master Protein	ABV71602.1	UL80 [Human betaherpesvirus 5]	0	42.056	15	9	27	9	708	73.7	6.8			7.87	18.66	14.41	8.51	8.19	11.99					4	8	4	4	2	5					4	7	3	3	2	4			other biological processes	other cell component	other molecular function	Pf00716		UL80
183	High	Master Protein	Q9Y6D5	Brefeldin A-inhibited guanine nucleotide-exchange protein 2 OS=Homo sapiens OX=9606 GN=ARFGEF2 PE=1 SV=3	0	42.032	9	15	24	11	1785	201.9	6.33			14.89	9.33			1.61	0					11	11			1	1					11	11			1	1			cell organization and biogenesis;other metabolic processes;transport;signal transduction;other biological processes	other membranes;cytosol;cytoskeleton;ER/Golgi;other cytoplasmic organelle;other cell component	signal transduction activity or receptor binding;enzyme regulator activity;cytoskeletal activity;other molecular function	Pf01369, Pf09324, Pf12783, Pf16213, Pf20252	10564	ARFGEF2
184	High	Master Protein	H7C5W9	P-type Ca(2+) transporter (Fragment) OS=Homo sapiens OX=9606 GN=ATP2A2 PE=1 SV=1	0	41.852	16	14	27	14	933	102.5	5.59		1.69	15.46	14.31	3.3	1.69		0				1	10	9	3	2		2				1	10	7	3	2		2			transport	other membranes;cytosol;ER/Golgi	transporter activity;other molecular function	Pf00122, Pf00689, Pf08282, Pf13246		ATP2A2
185	High	Master Protein	A8MQ02	Afadin OS=Homo sapiens OX=9606 GN=AFDN PE=1 SV=2	0	41.842	11	15	19	15	1781	201.7	6.51			13.64	14.68									10	9									10	8							cell adhesion;signal transduction;other biological processes	plasma membrane;other membranes;cytosol;nucleus;other cell component		Pf00498, Pf00595, Pf00788, Pf01843	4301	AFDN
186	High	Master Protein	Q13596	Sorting nexin-1 OS=Homo sapiens OX=9606 GN=SNX1 PE=1 SV=3	0	41.702	27	13	25	12	522	59	5.15			16.82	19.57	2.01		2.88	2.76					11	11	1		1	1					10	9	1		1	1			cell organization and biogenesis;transport;other biological processes	other membranes;cytosol;ER/Golgi;other cytoplasmic organelle;other cell component	signal transduction activity or receptor binding;other molecular function	Pf00787, Pf03700, Pf09325	6642	SNX1
187	High	Master Protein	Q13563	Polycystin-2 OS=Homo sapiens OX=9606 GN=PKD2 PE=1 SV=3	0	41.687	14	12	22	12	968	109.6	5.69			12.23	20.14			1.75						8	13			1						8	11			1				cell-cell signaling;cell cycle OR cell proliferation;cell organization and biogenesis;stress response;transport;developmental processes;signal transduction;other biological processes	plasma membrane;other membranes;cytosol;cytoskeleton;ER/Golgi;other cell component	signal transduction activity or receptor binding;transporter activity;cytoskeletal activity;other molecular function	Pf08016, Pf18109, Pf20519	5311	PKD2
188	High	Master Protein	Q9H2M9	Rab3 GTPase-activating protein non-catalytic subunit OS=Homo sapiens OX=9606 GN=RAB3GAP2 PE=1 SV=1	0	41.645	12	16	26	16	1393	155.9	5.62			17.11	16.95			0						15	10			1						12	9			1				transport;other biological processes	plasma membrane;other membranes;cytosol;ER/Golgi;other cell component	enzyme regulator activity;other molecular function	Pf14655, Pf14656	25782	RAB3GAP2
189	High	Master Protein	P06733	Alpha-enolase OS=Homo sapiens OX=9606 GN=ENO1 PE=1 SV=2	0	41.439	39	14	31	14	434	47.1	7.39		11.41	11.63	13.51	5.27	9.3		0				5	6	10	3	5		2				5	5	7	3	4		2			other metabolic processes;other biological processes	plasma membrane;other membranes;cytosol;cytoskeleton;nucleus;other cell component	nucleic acid binding activity;other molecular function	Pf00113, Pf03952	2023	ENO1
190	High	Master Protein	sp	TRYP_PIG	0	41.432	39	8	112	8	231	24.4	7.18	69.39	81.37	9.72	9.49	5.54	29.65	4.05	5.87			27	29	10	6	14	17	5	4			6	6	4	3	3	4	3	4			protein metabolism;other biological processes	non-structural extracellular	other molecular function	Pf00089
191	High	Master Protein	H0YFD6	Enoyl-CoA hydratase OS=Homo sapiens OX=9606 GN=HADHA PE=1 SV=2	0	41.343	15	11	31	11	792	86.3	9.1			15.24	17.21	9.79	8.28	1.68	1.67					10	8	5	6	1	1					8	6	5	6	1	1			other metabolic processes	mitochondrion	other molecular function	Pf00378, Pf00725, Pf02737		HADHA
192	High	Master Protein	Q00839	Heterogeneous nuclear ribonucleoprotein U OS=Homo sapiens OX=9606 GN=HNRNPU PE=1 SV=6	0	41.145	16	12	27	12	825	90.5	6			15.52	17.94	4.23	8.57	3.16	3.49					8	9	2	5	1	2					7	9	2	5	1	2			cell cycle OR cell proliferation;cell organization and biogenesis;RNA metabolism OR transcription;other metabolic processes;transport;developmental processes;other biological processes	cytosol;cytoskeleton;nucleus;other cell component	cytoskeletal activity;nucleic acid binding activity;other molecular function	Pf00622, Pf02037, Pf13671	3192	HNRNPU
193	High	Master Protein	Q63ZY3	KN motif and ankyrin repeat domain-containing protein 2 OS=Homo sapiens OX=9606 GN=KANK2 PE=1 SV=1	0	41.098	19	11	20	10	851	91.1	5.63			14.27	17.3									11	9									9	7							developmental processes;other biological processes	mitochondrion;other cell component		Pf12075, Pf12796	25959	KANK2
194	High	Master Protein	A0A286YFF8	Protein MON2 homolog OS=Homo sapiens OX=9606 GN=MON2 PE=1 SV=1	0	40.991	10	15	25	15	1718	190.4	6.1			13.69	9.47	1.6	2.23	2.43						11	10	1	1	2						10	8	1	1	2				transport	other cell component		Pf09324, Pf12783, Pf16206, Pf16213	23041	MON2
195	High	Master Protein	Q92616	eIF-2-alpha kinase activator GCN1 OS=Homo sapiens OX=9606 GN=GCN1 PE=1 SV=7	0	40.792	7	16	23	16	2671	292.5	7.43	0		11.83	8.3							1		11	11							1		11	9							protein metabolism;other metabolic processes;stress response;other biological processes	cytosol;translational apparatus;other cell component	enzyme regulator activity;translation activity;nucleic acid binding activity;other molecular function		10985	GCN1
196	High	Master Protein	O43491	Band 4.1-like protein 2 OS=Homo sapiens OX=9606 GN=EPB41L2 PE=1 SV=1	0	40.784	19	16	22	15	1005	112.5	5.44			10.44	12.24				1.79					11	10				1					11	10				1			cell cycle OR cell proliferation;cell organization and biogenesis;other biological processes	plasma membrane;other membranes;cytosol;cytoskeleton;nucleus;other cell component	cytoskeletal activity;other molecular function	Pf00373, Pf04382, Pf05902, Pf08736, Pf09379, Pf09380	2037	EPB41L2
197	High	Master Protein	Q9NQC3	Reticulon-4 OS=Homo sapiens OX=9606 GN=RTN4 PE=1 SV=2	0	40.421	9	10	27	10	1192	129.9	4.5	1.91		18.63	20.07	3.69	1.73	2.29	3.61			1		11	8	2	1	2	2			1		8	6	2	1	2	2			cell adhesion;cell organization and biogenesis;stress response;developmental processes;other biological processes	plasma membrane;other membranes;ER/Golgi;nucleus;other cell component	other molecular function	Pf02453	57142	RTN4
198	High	Master Protein	Q9Y2W1	Thyroid hormone receptor-associated protein 3 OS=Homo sapiens OX=9606 GN=THRAP3 PE=1 SV=2	0	40.25	16	13	27	13	955	108.6	10.15	0		18.36	6.75	10.17	1.64	0				1		9	6	6	4	1				1		8	6	6	4	1				RNA metabolism OR transcription;other metabolic processes;other biological processes	nucleus	nucleic acid binding activity;other molecular function	Pf15440	9967	THRAP3
199	High	Master Protein	Q2M1Z3	Rho GTPase-activating protein 31 OS=Homo sapiens OX=9606 GN=ARHGAP31 PE=1 SV=2	0	40.245	11	13	15	13	1444	156.9	5.76			10.38	6.28									9	6									9	6							signal transduction;other biological processes	cytosol;other cell component	enzyme regulator activity;other molecular function	Pf00620	57514	ARHGAP31
200	High	Master Protein	G3V5R9	Kinesin light chain OS=Homo sapiens OX=9606 GN=KLC1 PE=1 SV=1	0	40.2	23	14	20	9	630	71.4	7.66			16.19	13.99									11	9									9	9								cytoskeleton;other cell component		Pf13374, Pf13424		KLC1
201	High	Master Protein	Q5SW79	Centrosomal protein of 170 kDa OS=Homo sapiens OX=9606 GN=CEP170 PE=1 SV=1	0	40.156	9	11	21	11	1584	175.2	7.11			7.14	24.61				1.62					6	13				2					6	11				2				cytosol;cytoskeleton;other cell component		Pf00498, Pf15308	9859	CEP170
202	High	Master Protein	P40227	T-complex protein 1 subunit zeta OS=Homo sapiens OX=9606 GN=CCT6A PE=1 SV=3	0	40.006	20	14	22	14	531	58	6.68		0	6.93	5.94	3.25	4.56						1	6	5	5	5						1	5	5	5	5					other biological processes	cytosol;cytoskeleton;other cell component	other molecular function	Pf00118	908	CCT6A
203	High	Master Protein	A5YKK6	CCR4-NOT transcription complex subunit 1 OS=Homo sapiens OX=9606 GN=CNOT1 PE=1 SV=2	0	39.812	7	15	23	15	2376	266.8	7.11			9.39	14.61									11	12									11	12							RNA metabolism OR transcription;other metabolic processes;developmental processes;other biological processes	cytosol;nucleus;other cell component	other molecular function	Pf04054, Pf12842, Pf16415, Pf16417, Pf16418	23019	CNOT1
204	High	Master Protein	P53396	ATP-citrate synthase OS=Homo sapiens OX=9606 GN=ACLY PE=1 SV=3	0	39.802	13	15	35	15	1101	120.8	7.33	0		10.04	18.09	2.3	6.18		0			2		7	13	4	8		1			2		7	12	4	8		1			other metabolic processes	non-structural extracellular;cytosol;nucleus;other cytoplasmic organelle;other cell component	other molecular function	Pf00285, Pf00549, Pf02629, Pf16114	47	ACLY
205	High	Master Protein	Q01813	ATP-dependent 6-phosphofructokinase, platelet type OS=Homo sapiens OX=9606 GN=PFKP PE=1 SV=2	0	39.674	16	12	24	10	784	85.5	7.55		0	13.22	16.2	0	3.12	0					1	8	9	3	2	1					1	8	7	3	2	1				other metabolic processes;other biological processes	cytosol;other cell component	kinase activity;other molecular function	Pf00365	5214	PFKP
206	High	Master Protein	P04075	Fructose-bisphosphate aldolase A OS=Homo sapiens OX=9606 GN=ALDOA PE=1 SV=2	0	39.646	46	15	36	15	364	39.4	8.09		8.63	8.59	10.18	1.82	9.64						9	6	9	3	9						9	6	7	3	8					cell organization and biogenesis;other metabolic processes;other biological processes	non-structural extracellular;cytosol;cytoskeleton;other cell component	cytoskeletal activity;other molecular function	Pf00274	226	ALDOA
207	High	Master Protein	P27348	14-3-3 protein theta OS=Homo sapiens OX=9606 GN=YWHAQ PE=1 SV=1	0	39.54	40	11	26	8	245	27.7	4.78			21.05	11.06	4.21	2.34							10	9	4	3							7	6	4	3					transport;signal transduction;other biological processes	cytosol;other cell component	other molecular function	Pf00244	10971	YWHAQ
208	High	Master Protein	P49368	T-complex protein 1 subunit gamma OS=Homo sapiens OX=9606 GN=CCT3 PE=1 SV=4	0	39.466	25	15	38	15	545	60.5	6.49		1.96	19.42	20.67	2.11	4.44	0	0				1	11	12	5	5	2	2				1	9	11	4	5	2	2			cell organization and biogenesis;transport;other biological processes	cytosol;cytoskeleton;other cell component	other molecular function	Pf00118	7203	CCT3
209	High	Master Protein	Q7Z406	Myosin-14 OS=Homo sapiens OX=9606 GN=MYH14 PE=1 SV=2	0	39.275	6	13	39	3	1995	227.7	5.6	0	4.15	15.08	15.7	4.85	10.05	4.13	2.5			1	5	9	12	3	5	2	2			1	5	8	8	3	4	2	2			cell organization and biogenesis;other biological processes	cytosol;cytoskeleton;other cell component	cytoskeletal activity;other molecular function	Pf00063, Pf01576, Pf02736	79784	MYH14
210	High	Master Protein	Q13200	26S proteasome non-ATPase regulatory subunit 2 OS=Homo sapiens OX=9606 GN=PSMD2 PE=1 SV=3	0	39.179	14	9	22	9	908	100.1	5.2			18.22	11.66	5.86	6.13							10	6	3	3							7	5	3	3					protein metabolism;other metabolic processes;other biological processes	non-structural extracellular;cytosol;nucleus;other cell component	enzyme regulator activity	Pf01851, Pf17781, Pf18051	5708	PSMD2
211	High	Master Protein	P68366	Tubulin alpha-4A chain OS=Homo sapiens OX=9606 GN=TUBA4A PE=1 SV=1	0	39.149	29	14	36	1	448	49.9	5.06	9.85	7.06	8.98	6.44	2.08	9.77	1.63	5.71			6	5	6	8	2	6	1	2			5	5	6	7	2	5	1	2			cell cycle OR cell proliferation;cell organization and biogenesis	non-structural extracellular;cytosol;cytoskeleton;other cell component	cytoskeletal activity;other molecular function	Pf00091, Pf03953	7277	TUBA4A
212	High	Master Protein	Q5XKE5	Keratin, type II cytoskeletal 79 OS=Homo sapiens OX=9606 GN=KRT79 PE=1 SV=2	0	39.145	22	16	40	5	535	57.8	7.2	4.57	13.34	5.88	5.41	3.94	10.04					7	9	6	7	4	7					5	9	4	4	4	7						cytosol;cytoskeleton	other molecular function	Pf00038, Pf16208	338785	KRT79
213	High	Master Protein	P00338	L-lactate dehydrogenase A chain OS=Homo sapiens OX=9606 GN=LDHA PE=1 SV=2	0	39.099	37	14	47	13	332	36.7	8.27	4.65	13.33	13.23	18.2	9.07	11.2	1.79	8.8			2	9	8	11	5	7	1	4			2	9	6	8	4	6	1	3			other metabolic processes	cytosol;other cell component	other molecular function	Pf00056, Pf02866	3939	LDHA
214	High	Master Protein	P62753	40S ribosomal protein S6 OS=Homo sapiens OX=9606 GN=RPS6 PE=1 SV=1	0	38.882	24	9	37	9	249	28.7	10.84	1.85		30.49	25.6	7.67	16.47	3.26	4.42			1		12	10	3	7	1	3			1		7	7	3	7	1	3			cell cycle OR cell proliferation;protein metabolism;RNA metabolism OR transcription;other metabolic processes;developmental processes;signal transduction;other biological processes	cytosol;ER/Golgi;translational apparatus;nucleus;other cell component	other molecular function	Pf01092	6194	RPS6
215	High	Master Protein	P48681	Nestin OS=Homo sapiens OX=9606 GN=NES PE=1 SV=2	0	38.856	9	12	20	12	1621	177.3	4.36			11.26	18.23			2.39						8	11			1						8	9			1				cell cycle OR cell proliferation;cell organization and biogenesis;developmental processes;other biological processes	cytoskeleton;other cell component	signal transduction activity or receptor binding;other molecular function	Pf00038	10763	NES
216	High	Master Protein	Q86XL3	Ankyrin repeat and LEM domain-containing protein 2 OS=Homo sapiens OX=9606 GN=ANKLE2 PE=1 SV=4	0	38.829	18	14	19	14	938	104.1	7.09			12.52	16.38									9	10									9	10							cell cycle OR cell proliferation;cell organization and biogenesis;developmental processes;other biological processes	other membranes;ER/Golgi	enzyme regulator activity;other molecular function	Pf01693, Pf03020	23141	ANKLE2
217	High	Master Protein	A0A7I2V5N4	Elongation factor 1-alpha OS=Homo sapiens OX=9606 GN=EEF1A1 PE=1 SV=1	0	38.79	29	13	37	7	433	47.2	8.1	15.73	10.64	10.07	6.75	4.74	11.01		1.98			7	5	7	7	4	6		1			7	5	5	6	3	5		1			protein metabolism;other metabolic processes		nucleic acid binding activity;other molecular function	Pf00009, Pf03143, Pf03144		EEF1A1
218	High	Master Protein	O75396	Vesicle-trafficking protein SEC22b OS=Homo sapiens OX=9606 GN=SEC22B PE=1 SV=5	0	38.789	41	10	37	10	215	24.7	8.51		0	16.35	22.07	2	6.15	7.26	3.73				1	10	12	2	4	4	4				1	8	9	1	4	4	4			cell organization and biogenesis;transport;other biological processes	other membranes;ER/Golgi;other cell component	other molecular function	Pf00957, Pf13774	9554	SEC22B
219	High	Master Protein	ABV71591.1	UL69 [Human betaherpesvirus 5]	0	38.751	18	10	14	10	741	82.3	6.76			12.83	10.41	3.1								7	6	1								6	6	1						other biological processes	other cell component		Pf05459		UL69
220	High	Master Protein	Q8IWB9	Testis-expressed protein 2 OS=Homo sapiens OX=9606 GN=TEX2 PE=1 SV=2	0	38.746	15	13	23	13	1127	125.2	6.01			12.71	7.48			5.4	0					8	11			2	2					8	9			2	2			other metabolic processes;transport;signal transduction	other membranes;ER/Golgi;nucleus	other molecular function		55852	TEX2
221	High	Master Protein	Q12797	Aspartyl/asparaginyl beta-hydroxylase OS=Homo sapiens OX=9606 GN=ASPH PE=1 SV=3	0	38.617	13	10	24	10	758	85.8	5.01			14.72	14.27	6.33	8.41	2.15	0					7	7	3	4	2	1					6	6	2	2	2	1			protein metabolism;other metabolic processes;transport;developmental processes;signal transduction;other biological processes	plasma membrane;other membranes;cytosol;ER/Golgi	other molecular function	Pf05118, Pf05279, Pf13432	444	ASPH
222	High	Master Protein	Q9Y520	Protein PRRC2C OS=Homo sapiens OX=9606 GN=PRRC2C PE=1 SV=4	0	38.592	5	11	22	10	2896	316.7	9.13			12.48	9.2		2.98	0	0					10	6		2	3	1					9	6		2	2	1			cell organization and biogenesis;developmental processes;other biological processes	cytosol;other cell component	other molecular function	Pf07001	23215	PRRC2C
223	High	Master Protein	P47897	Glutamine--tRNA ligase OS=Homo sapiens OX=9606 GN=QARS1 PE=1 SV=1	0	38.212	21	15	26	15	775	87.7	7.15			9.89	8.41	3.65	3.87	1.92						9	10	3	3	1						9	8	3	3	1				protein metabolism;RNA metabolism OR transcription;other metabolic processes;developmental processes;other biological processes	cytosol;mitochondrion;other cell component	enzyme regulator activity;other molecular function	Pf00749, Pf03950, Pf04557, Pf04558	5859	QARS1
224	High	Master Protein	ABV71635.1	UL122 [Human betaherpesvirus 5]	0	37.981	23	14	27	14	580	62.8	6.6			11.09	12.2	4.27	0	0	2.1					7	12	2	4	1	1					6	10	2	4	1	1			other biological processes	other cell component		Pf03361, Pf07340		UL122
225	High	Master Protein	Q8N0X7	Spartin OS=Homo sapiens OX=9606 GN=SPART PE=1 SV=1	0	37.836	17	9	14	9	666	72.8	5.91			14.54	8.54		2.19		5.08					7	4		1		2					7	4		1		2			cell organization and biogenesis;developmental processes;other biological processes	plasma membrane;other membranes;cytosol;mitochondrion;other cell component	other molecular function	Pf06911	23111	SPART
226	High	Master Protein	A0A7I2V599	60 kDa chaperonin OS=Homo sapiens OX=9606 GN=HSPD1 PE=1 SV=1	0	37.805	24	11	25	11	537	57.8	7.77	1.76		12.63	15.33	5.42	10.17					1		7	9	3	5					1		7	8	3	5					other biological processes		other molecular function	Pf00118		HSPD1
227	High	Master Protein	J3QQ67	60S ribosomal protein L18 (Fragment) OS=Homo sapiens OX=9606 GN=RPL18 PE=1 SV=1	0	37.765	38	10	37	10	190	21.8	11.72	2.35	3.96	23.08	20.11	4.51	9.2	5.64	4.83			2	2	9	11	3	6	2	2			2	2	8	7	3	6	1	1			protein metabolism;other metabolic processes	cytosol;ER/Golgi;translational apparatus;nucleus	other molecular function	Pf17135		RPL18
228	High	Master Protein	Q9H2G2	STE20-like serine/threonine-protein kinase OS=Homo sapiens OX=9606 GN=SLK PE=1 SV=1	0	37.722	11	13	21	13	1235	142.6	5.15			10.55	9.61		2.99	7.27	0					7	7		2	3	2					7	7		2	3	2			cell organization and biogenesis;protein metabolism;other metabolic processes;other biological processes	cytosol;other cell component	kinase activity;other molecular function	Pf00069, Pf12474	9748	SLK
229	High	Master Protein	Q6UWP8	Suprabasin OS=Homo sapiens OX=9606 GN=SBSN PE=1 SV=2	0	37.481	30	8	28	8	590	60.5	7.01	0	1.72	12.31	2.86	17.11	7.18	2.43	3.47			1	2	6	4	8	3	2	2			1	2	4	2	6	2	1	1							374897	SBSN
230	High	Master Protein	Q9H792	Inactive tyrosine-protein kinase PEAK1 OS=Homo sapiens OX=9606 GN=PEAK1 PE=1 SV=4	0	37.384	10	13	15	13	1746	193	6.89			10.1	9.52		0							7	7		1							7	7		1					cell adhesion;cell organization and biogenesis;protein metabolism;other metabolic processes;other biological processes	cytoskeleton;other cell component	kinase activity;other molecular function	Pf00069	79834	PEAK1
231	High	Master Protein	P61006	Ras-related protein Rab-8A OS=Homo sapiens OX=9606 GN=RAB8A PE=1 SV=1	0	37.384	32	8	28	3	207	23.7	9.07		2.61	11.7	14.35	6.72	9.07	0	2.71				1	9	8	3	4	1	2				1	7	6	3	4	1	2			cell organization and biogenesis;other metabolic processes;transport;developmental processes;other biological processes	plasma membrane;other membranes;cytosol;cytoskeleton;ER/Golgi;other cytoplasmic organelle;other cell component	cytoskeletal activity;other molecular function	Pf00071	4218	RAB8A
232	High	Master Protein	Q68CZ2	Tensin-3 OS=Homo sapiens OX=9606 GN=TNS3 PE=1 SV=2	0	37.287	9	11	22	11	1445	155.2	6.81			16.73	17.09			2.19	0					9	11			1	1					8	8			1	1				cytosol;other cell component	other molecular function	Pf00017, Pf08416, Pf10409	64759	TNS3
233	High	Master Protein	A0A0U1RRM8	Fermitin family homolog 2 (Fragment) OS=Homo sapiens OX=9606 GN=FERMT2 PE=1 SV=1	0	37.283	19	11	19	11	545	61.9	5.81			13.94	11.22									9	10									7	8							cell adhesion;signal transduction	cytosol;nucleus;other cell component		Pf00169, Pf00373		FERMT2
234	High	Master Protein	Q8N1N4	Keratin, type II cytoskeletal 78 OS=Homo sapiens OX=9606 GN=KRT78 PE=1 SV=2	0	37.259	26	14	45	10	520	56.8	6.02	9.1	3.98	12.73	3.81	5.92	11.55	0	0			7	5	8	7	5	11	1	1			6	4	8	6	5	9	1	1				cytosol;cytoskeleton		Pf00038, Pf16208	196374	KRT78
235	High	Master Protein	Q5T4S7	E3 ubiquitin-protein ligase UBR4 OS=Homo sapiens OX=9606 GN=UBR4 PE=1 SV=1	0	37.164	3	13	20	13	5183	573.5	6.04			8.14	13.24	0	0	2.21						8	8	2	1	1						8	8	2	1	1				protein metabolism;other metabolic processes	plasma membrane;other membranes;cytosol;cytoskeleton;nucleus	other molecular function	Pf02207, Pf13764, Pf19423	23352	UBR4
236	High	Master Protein	A0A0C4DGB6	Albumin OS=Homo sapiens OX=9606 GN=ALB PE=1 SV=1	0	37.144	29	15	20	12	604	69.2	6.37	3	22.95	0	2.01	2.37						1	14	2	2	1						1	14	2	2	1							non-structural extracellular;ER/Golgi	other molecular function	Pf00273		ALB
237	High	Master Protein	Q86UE4	Protein LYRIC OS=Homo sapiens OX=9606 GN=MTDH PE=1 SV=2	0	37.129	21	12	22	12	582	63.8	9.32			15.23	13.28	1.79	1.67	0						10	9	1	1	1						9	8	1	1	1				signal transduction;other biological processes	plasma membrane;other membranes;ER/Golgi;nucleus;other cell component	nucleic acid binding activity;other molecular function	Pf15686	92140	MTDH
238	High	Master Protein	ABV71611.1	UL89 [Human betaherpesvirus 5]	0	36.971	16	11	28	11	674	77	8.13			14.48	11.1	3.8	8.55		2.42					8	9	5	5		1					7	8	5	5		1			cell organization and biogenesis;other metabolic processes;other biological processes	other membranes;other cell component	nucleic acid binding activity;other molecular function	Pf02499, Pf02500	3077553	TRM3; UL89
239	High	Master Protein	O75533	Splicing factor 3B subunit 1 OS=Homo sapiens OX=9606 GN=SF3B1 PE=1 SV=3	0	36.796	10	14	21	14	1304	145.7	7.09			17.74	10.75			2.65						12	8			1						11	8			1				cell organization and biogenesis;RNA metabolism OR transcription;other metabolic processes;other biological processes	nucleus	nucleic acid binding activity;other molecular function	Pf08920	23451	SF3B1
240	High	Master Protein	E7EX73	Eukaryotic translation initiation factor 4 gamma 1 OS=Homo sapiens OX=9606 GN=EIF4G1 PE=1 SV=1	0	36.791	11	14	20	12	1436	158.5	5.21			13.1	14.85				0					10	9				1					8	9				1			protein metabolism;other metabolic processes	cytosol	nucleic acid binding activity	Pf02020, Pf02847, Pf02854		EIF4G1
241	High	Master Protein	ABV71621.1	UL99 [Human betaherpesvirus 5]	0	36.561	22	5	16	5	190	20.9	7.78			9.51	19.06	7.85	9.67	4.56	4.57					2	7	2	3	1	1					1	5	1	2	1	1			other biological processes	other membranes;other cell component				UL99
242	High	Master Protein	H0Y3P2	Eukaryotic translation initiation factor 4 gamma 2 OS=Homo sapiens OX=9606 GN=EIF4G2 PE=1 SV=1	0	36.418	14	11	21	11	869	98.1	6.99			14.24	16.65	2.16	1.9		1.81					9	9	1	1		1					7	8	1	1		1			protein metabolism;other metabolic processes	cytosol	nucleic acid binding activity	Pf02020, Pf02847, Pf02854		EIF4G2
243	High	Master Protein	Q9UQ35	Serine/arginine repetitive matrix protein 2 OS=Homo sapiens OX=9606 GN=SRRM2 PE=1 SV=2	0	36.136	7	14	19	14	2752	299.4	12.06			5.9	12.95		1.71							5	12		2							5	11		2					RNA metabolism OR transcription;other metabolic processes	nucleus	nucleic acid binding activity;other molecular function	Pf08312	23524	SRRM2
244	High	Master Protein	Q92574	Hamartin OS=Homo sapiens OX=9606 GN=TSC1 PE=1 SV=2	0	36.003	10	11	20	11	1164	129.7	6.47			8.58	15.52			2.28	2.7					8	10			1	1					7	10			1	1			cell adhesion;cell organization and biogenesis;transport;developmental processes;other biological processes	plasma membrane;other membranes;cytosol;cytoskeleton;nucleus;other cell component	other molecular function	Pf04388	7248	TSC1
245	High	Master Protein	Q9P2D3	HEAT repeat-containing protein 5B OS=Homo sapiens OX=9606 GN=HEATR5B PE=1 SV=2	0	35.92	7	12	19	12	2071	224.2	7.17			11.33	14.36				0					7	11				1					7	10				1			transport;other biological processes	cytosol;nucleus;other cell component		Pf20210	54497	HEATR5B
246	High	Master Protein	P13010	X-ray repair cross-complementing protein 5 OS=Homo sapiens OX=9606 GN=XRCC5 PE=1 SV=3	0	35.896	13	9	24	9	732	82.7	5.81		0	10.41	21.53	2.28	6.73	3.31	2.13				1	6	11	1	3	1	1				1	5	7	1	3	1	1			cell cycle OR cell proliferation;cell organization and biogenesis;DNA metabolism;other metabolic processes;stress response;developmental processes;other biological processes	non-structural extracellular;plasma membrane;other membranes;cytosol;nucleus;other cell component	enzyme regulator activity;nucleic acid binding activity;other molecular function	Pf02735, Pf03730, Pf03731, Pf08785	7520	XRCC5
247	High	Master Protein	A0A804HKQ1	RCR-type E3 ubiquitin transferase OS=Homo sapiens OX=9606 GN=MYCBP2 PE=1 SV=1	0	35.88	3	13	21	13	4752	521.4	7.02			9.31	10.53			3.18	0					9	8			1	3					9	7			1	3							23077	MYCBP2
248	High	Master Protein	P62241	40S ribosomal protein S8 OS=Homo sapiens OX=9606 GN=RPS8 PE=1 SV=2	0	35.831	51	10	23	10	208	24.2	10.32	0	0	12.05	8.79	0	4.05					1	2	8	7	2	3					1	2	7	5	2	3					protein metabolism;RNA metabolism OR transcription;other metabolic processes	cytosol;ER/Golgi;translational apparatus;nucleus;other cell component	other molecular function	Pf01201	6202	RPS8
249	High	Master Protein	P62249	40S ribosomal protein S16 OS=Homo sapiens OX=9606 GN=RPS16 PE=1 SV=2	0	35.792	60	12	46	12	146	16.4	10.21	0	0	12.08	21.23	5.91	7.98	4.39	2.82			3	1	10	14	8	5	3	2			3	1	8	10	5	4	3	2			protein metabolism;RNA metabolism OR transcription;other metabolic processes;other biological processes	cytosol;translational apparatus;nucleus;other cell component	nucleic acid binding activity;other molecular function	Pf00380	6217	RPS16
250	High	Master Protein	Q14677	Clathrin interactor 1 OS=Homo sapiens OX=9606 GN=CLINT1 PE=1 SV=1	0	35.512	16	10	16	10	625	68.2	6.42			9.61	23.48				2.31					6	9				1					5	8				1			transport	plasma membrane;other membranes;cytosol;ER/Golgi;nucleus;other cytoplasmic organelle;other cell component	other molecular function	Pf01417	9685	CLINT1
251	High	Master Protein	Q9P253	Vacuolar protein sorting-associated protein 18 homolog OS=Homo sapiens OX=9606 GN=VPS18 PE=1 SV=2	0	35.425	10	11	21	11	973	110.1	6.07			9.89	17.95	1.64		3.99	1.79					5	12	1		2	1					4	11	1		2	1			cell organization and biogenesis;protein metabolism;other metabolic processes;transport;other biological processes	other membranes;cytoskeleton;other cytoplasmic organelle;other cell component	cytoskeletal activity;other molecular function	Pf00637, Pf05131	57617	VPS18
252	High	Master Protein	ABV71583.1	UL52 [Human betaherpesvirus 5]	0	35.274	16	9	33	9	667	74.1	6.28			16.31	17.81	9.72	10.09	1.96	1.78					10	11	5	5	1	1					8	8	4	4	1	1				other cell component		Pf01673		UL52
253	High	Master Protein	P05023	Sodium/potassium-transporting ATPase subunit alpha-1 OS=Homo sapiens OX=9606 GN=ATP1A1 PE=1 SV=1	0	35.239	11	10	24	8	1023	112.8	5.49			8.12	20.09	0	3.44		0					7	12	1	3		1					7	9	1	3		1			transport;other biological processes	plasma membrane;other membranes;cytoskeleton;ER/Golgi;other cell component	transporter activity;other molecular function	Pf00122, Pf00689, Pf00690, Pf13246	476	ATP1A1
254	High	Master Protein	P23634	Plasma membrane calcium-transporting ATPase 4 OS=Homo sapiens OX=9606 GN=ATP2B4 PE=1 SV=2	0	35.117	9	9	19	5	1241	137.8	6.6			22.12	6.56				2.01					10	8				1					8	6				1			stress response;transport;developmental processes;other biological processes	plasma membrane;other membranes;cytoskeleton;other cell component	transporter activity;enzyme regulator activity;other molecular function	Pf00122, Pf00689, Pf00690, Pf00702, Pf12424, Pf13246	493	ATP2B4
255	High	Master Protein	Q9Y678	Coatomer subunit gamma-1 OS=Homo sapiens OX=9606 GN=COPG1 PE=1 SV=1	0	34.859	13	11	16	10	874	97.7	5.47			17.29	11.07		3.94							8	6		2							7	6		2					transport;other biological processes	other membranes;cytosol;ER/Golgi	other molecular function	Pf01602, Pf08752, Pf16381	22820	COPG1
256	High	Master Protein	P02786	Transferrin receptor protein 1 OS=Homo sapiens OX=9606 GN=TFRC PE=1 SV=2	0	34.722	15	10	18	10	760	84.8	6.61			16.26	9.67	0	3.84							7	6	1	4							7	6	1	4					stress response;transport;developmental processes;signal transduction;other biological processes	non-structural extracellular;plasma membrane;other membranes;mitochondrion;nucleus;other cytoplasmic organelle;other cell component	nucleic acid binding activity;other molecular function	Pf02225, Pf04253, Pf04389	7037	TFRC
257	High	Master Protein	P60842	Eukaryotic initiation factor 4A-I OS=Homo sapiens OX=9606 GN=EIF4A1 PE=1 SV=1	0	34.562	25	9	32	5	406	46.1	5.48	2.01	4.42	15.23	22.3	7	11.69					1	4	7	11	3	6					1	4	6	7	3	5					protein metabolism;other metabolic processes	cytosol;translational apparatus;other cell component	nucleic acid binding activity;other molecular function	Pf00270, Pf00271	1973	EIF4A1
258	High	Master Protein	Q93008	Probable ubiquitin carboxyl-terminal hydrolase FAF-X OS=Homo sapiens OX=9606 GN=USP9X PE=1 SV=4	0	34.481	5	12	19	12	2554	290.3	5.8		0	8.86	10.32	0	0						1	7	9	1	1						1	5	9	1	1					cell cycle OR cell proliferation;cell organization and biogenesis;protein metabolism;other metabolic processes;developmental processes;signal transduction;other biological processes	cytosol;nucleus;other cell component	other molecular function	Pf00443, Pf12030	8239	USP9X
259	High	Master Protein	A0A804HKS6	Neurobeachin-like protein 1 OS=Homo sapiens OX=9606 GN=NBEAL1 PE=1 SV=1	0	34.357	5	11	17	11	2723	310.4	6.4			11.17	10.13			0						8	8			1						7	8			1									NBEAL1
260	High	Master Protein	P05166	Propionyl-CoA carboxylase beta chain, mitochondrial OS=Homo sapiens OX=9606 GN=PCCB PE=1 SV=3	0	34.319	26	11	20	11	539	58.2	7.64	13.36	0	7.9	6.79	2.56	7.35					6	1	4	5	1	3					5	1	4	5	1	2					other metabolic processes	cytosol;mitochondrion;other cell component	other molecular function	Pf01039	5096	PCCB
261	High	Master Protein	Q02413	Desmoglein-1 OS=Homo sapiens OX=9606 GN=DSG1 PE=1 SV=2	0	34.235	20	14	28	13	1049	113.7	5.03	10.74	4.4	5.98	4.42	1.95	2.96		0			10	3	3	4	2	5		1			9	3	3	4	2	5		1			cell adhesion;cell organization and biogenesis;other biological processes	plasma membrane;other membranes;cytosol;other cell component	other molecular function	Pf00028, Pf01049	1828	DSG1
262	High	Master Protein	Q9ULV4	Coronin-1C OS=Homo sapiens OX=9606 GN=CORO1C PE=1 SV=1	0	34.233	20	10	21	10	474	53.2	7.08	0	0	11.92	13.3	5.23	2.12	2.71	2.94			1	1	6	6	2	2	1	2			1	1	6	5	2	2	1	2			cell organization and biogenesis;transport;signal transduction;other biological processes	plasma membrane;other membranes;cytoskeleton;other cytoplasmic organelle;other cell component	cytoskeletal activity;other molecular function	Pf00400, Pf08953, Pf16300	23603	CORO1C
263	High	Master Protein	P61586	Transforming protein RhoA OS=Homo sapiens OX=9606 GN=RHOA PE=1 SV=1	0	34.221	38	9	26	5	193	21.8	6.1	0		11.68	21.84	3.89	7.49	0				2		7	11	2	3	1				2		6	8	2	3	1				cell adhesion;cell-cell signaling;cell cycle OR cell proliferation;cell organization and biogenesis;other metabolic processes;stress response;developmental processes;signal transduction;other biological processes	plasma membrane;other membranes;cytosol;cytoskeleton;ER/Golgi;nucleus;other cytoplasmic organelle;other cell component	cytoskeletal activity;other molecular function	Pf00071	387	RHOA
264	High	Master Protein	O60749	Sorting nexin-2 OS=Homo sapiens OX=9606 GN=SNX2 PE=1 SV=2	0	34.2	25	11	17	10	519	58.4	5.12			8.56	6.92	2.01	2.13							8	7	1	1							7	6	1	1					cell organization and biogenesis;transport	other membranes;cytosol;other cytoplasmic organelle;other cell component	signal transduction activity or receptor binding;other molecular function	Pf00787, Pf03700, Pf09325	6643	SNX2
265	High	Master Protein	P08240	Signal recognition particle receptor subunit alpha OS=Homo sapiens OX=9606 GN=SRPRA PE=1 SV=2	0	34.189	14	9	20	9	638	69.8	8.95			13.93	11.82		2.33		0					10	7		2		1					8	6		2		1			cell organization and biogenesis;transport	other membranes;ER/Golgi	other molecular function	Pf00448, Pf02881, Pf04086	6734	SRPRA
266	High	Master Protein	Q96TA1	Protein Niban 2 OS=Homo sapiens OX=9606 GN=NIBAN2 PE=1 SV=3	0	34.033	18	11	19	11	746	84.1	6.19		2.72	14.09	14.46								1	7	11								1	6	10							cell-cell signaling;cell organization and biogenesis;transport;developmental processes;other biological processes	plasma membrane;other membranes;cytosol;nucleus;other cell component	other molecular function		64855	NIBAN2
267	High	Master Protein	Q15042	Rab3 GTPase-activating protein catalytic subunit OS=Homo sapiens OX=9606 GN=RAB3GAP1 PE=1 SV=3	0	33.949	15	12	22	12	981	110.5	5.55			17.44	18.1		0							10	11		1							8	8		1					cell-cell signaling;cell organization and biogenesis;developmental processes;signal transduction;other biological processes	other membranes;cytosol;ER/Golgi;other cell component	enzyme regulator activity;other molecular function	Pf13890, Pf19533	22930	RAB3GAP1
268	High	Master Protein	P62269	40S ribosomal protein S18 OS=Homo sapiens OX=9606 GN=RPS18 PE=1 SV=3	0	33.919	49	10	33	10	152	17.7	10.99	0	3.86	5.97	16.78	0	10.86					2	2	8	11	3	7					2	2	5	8	3	5					protein metabolism;other metabolic processes	cytosol;translational apparatus;nucleus;other cell component	nucleic acid binding activity;other molecular function	Pf00416	6222	RPS18
269	High	Master Protein	Q13428	Treacle protein OS=Homo sapiens OX=9606 GN=TCOF1 PE=1 SV=3	0	33.313	7	9	13	9	1488	152	9.04			13.35	8.91									6	7									5	7							RNA metabolism OR transcription;other metabolic processes;developmental processes;other biological processes	cytosol;nucleus	transporter activity;other molecular function	Pf03546	6949	TCOF1
270	High	Master Protein	A0A494C1B8	Tripeptidyl-peptidase 2 OS=Homo sapiens OX=9606 GN=TPP2 PE=1 SV=1	0	33.105	12	15	19	15	1173	130.2	6.29			7.88	7.11	0	2.39							7	6	2	4							7	6	2	4						cytosol;nucleus	other molecular function	Pf00082, Pf12580		TPP2
271	High	Master Protein	Q9UHD8	Septin-9 OS=Homo sapiens OX=9606 GN=SEPTIN9 PE=1 SV=2	0	33.026	22	11	22	11	586	65.4	8.97			13.52	14.32	0	0	2.39	0					9	8	1	1	1	2					8	6	1	1	1	2			cell cycle OR cell proliferation;other biological processes	cytoskeleton;other cell component	other molecular function	Pf00735	10801	SEPTIN9
272	High	Master Protein	F5GY37	Prohibitin OS=Homo sapiens OX=9606 GN=PHB2 PE=1 SV=1	0	32.903	43	11	33	11	267	29.7	9.88		2.37	11.51	13.25	6.32	8.78	0					5	8	7	6	6	1					5	7	7	5	5	1					plasma membrane;other membranes;mitochondrion		Pf01145		PHB2
273	High	Master Protein	A0A804HII9	Alpha-actinin-1 OS=Homo sapiens OX=9606 GN=ACTN1 PE=1 SV=1	0	32.889	14	11	21	4	913	105.4	5.39	2.06	12.33	2.66	6.66		1.92	2.75	2.04			2	8	4	3		2	1	1			2	8	4	3		2	1	1					other molecular function			ACTN1
274	High	Master Protein	O15056	Synaptojanin-2 OS=Homo sapiens OX=9606 GN=SYNJ2 PE=1 SV=3	0	32.866	8	10	16	9	1496	165.4	7.34			11.98	6.48			0	1.6					9	5			1	1					8	4			1	1			cell organization and biogenesis;other metabolic processes;transport;developmental processes	plasma membrane;other membranes;cytosol;cytoskeleton;other cell component	nucleic acid binding activity;other molecular function	Pf02383, Pf03372, Pf08952	8871	SYNJ2
275	High	Master Protein	Q9H2D6	TRIO and F-actin-binding protein OS=Homo sapiens OX=9606 GN=TRIOBP PE=1 SV=3	0	32.856	6	14	18	14	2365	261.2	8.48			11.46	12.61									8	10									8	8							cell cycle OR cell proliferation;cell organization and biogenesis;protein metabolism;other metabolic processes;developmental processes;other biological processes	cytoskeleton;nucleus;other cell component	cytoskeletal activity;other molecular function	Pf00169	11078	TRIOBP
276	High	Master Protein	ABV71577.1	UL47 [Human betaherpesvirus 5]	0	32.835	12	12	23	12	982	109.8	7.47			4.87	10.73	2.03	7.8		0					8	8	2	4		1					8	7	2	4		1			other biological processes	other cell component	other molecular function	Pf04523
277	High	Master Protein	P0CAP2	DNA-directed RNA polymerase II subunit GRINL1A OS=Homo sapiens OX=9606 GN=POLR2M PE=1 SV=1	0	32.744	30	10	19	10	368	41.7	6.39			13.28	9.02			0	0					9	8			1	1					9	8			1	1			cell organization and biogenesis;RNA metabolism OR transcription;other metabolic processes;signal transduction	nucleus;other cell component	other molecular function	Pf15328	81488	POLR2M
278	High	Master Protein	O60664	Perilipin-3 OS=Homo sapiens OX=9606 GN=PLIN3 PE=1 SV=3	0	32.655	22	7	18	7	434	47	5.44			12.13	12.94	2.71	0	2.15						8	7	1	1	1						6	6	1	1	1				cell organization and biogenesis;stress response;transport;other biological processes	other membranes;cytosol;ER/Golgi;other cytoplasmic organelle;other cell component		Pf03036	10226	PLIN3
279	High	Master Protein	A0A804HJ84	3-methylcrotonyl-CoA carboxylase 2 OS=Homo sapiens OX=9606 GN=MCCC2 PE=1 SV=1	0	32.371	22	11	21	11	560	61.3	8.03	2.77	3.97	6.07	5.84	4.17	6.13		1.6			1	1	6	4	4	4		1			1	1	5	4	4	4		1					other molecular function			MCCC2
280	High	Master Protein	Q14008	Cytoskeleton-associated protein 5 OS=Homo sapiens OX=9606 GN=CKAP5 PE=1 SV=3	0	32.19	8	12	17	12	2032	225.4	7.8			11.06	9.21	2.81	0	2.24						7	7	1	1	1						7	7	1	1	1				cell cycle OR cell proliferation;cell organization and biogenesis;transport;other biological processes	plasma membrane;other membranes;cytosol;cytoskeleton;nucleus;other cell component	cytoskeletal activity;other molecular function	Pf02985, Pf12348	9793	CKAP5
281	High	Master Protein	P78371	T-complex protein 1 subunit beta OS=Homo sapiens OX=9606 GN=CCT2 PE=1 SV=4	0	32.13	19	10	29	10	535	57.5	6.46			14.76	12.59	10.53	10.02	2.68	5.04					8	6	5	6	2	2					7	5	5	4	2	2			cell organization and biogenesis;transport;other biological processes	non-structural extracellular;cytosol;cytoskeleton;other cytoplasmic organelle;other cell component	other molecular function	Pf00118	10576	CCT2
282	High	Master Protein	A0A1B0GUI1	Ral GTPase-activating protein subunit alpha-1 OS=Homo sapiens OX=9606 GN=RALGAPA1 PE=1 SV=1	0	31.868	5	11	17	11	2495	280.2	6.44			6.3	9.14				0					8	8				1					6	8				1			other biological processes	nucleus	enzyme regulator activity	Pf02145, Pf20412	253959	RALGAPA1
283	High	Master Protein	A0A669KAX4	Cullin-4B OS=Homo sapiens OX=9606 GN=CUL4B PE=1 SV=1	0	31.863	13	11	20	8	897	102.5	8.06			9.08	8.13	0	0							9	7	1	3							9	7	1	3					protein metabolism;other metabolic processes	cytosol;nucleus;other cell component	other molecular function	Pf00888, Pf10557		CUL4B
284	High	Master Protein	H7C144	Alpha-actinin-4 OS=Homo sapiens OX=9606 GN=ACTN4 PE=1 SV=2	0	31.843	19	11	15	4	906	104.3	5.5	0	13.76	0	3.98		1.92					1	8	3	2		1					1	8	3	2		1						cytosol;nucleus	cytoskeletal activity;other molecular function	Pf00307, Pf00435, Pf08726	81	ACTN4
285	High	Master Protein	A0A499FIX8	Extended synaptotagmin-2 OS=Homo sapiens OX=9606 GN=ESYT2 PE=1 SV=1	0	31.714	15	11	22	11	845	93.9	8.21			11.46	10.28	8.16	0	1.76	3.3					7	6	3	2	2	2					7	6	3	2	2	2			cell organization and biogenesis;transport	plasma membrane;other membranes;cytosol;ER/Golgi	other molecular function	Pf00168, Pf17047		ESYT2
286	High	Master Protein	P46939	Utrophin OS=Homo sapiens OX=9606 GN=UTRN PE=1 SV=2	0	31.656	4	13	19	13	3433	394.2	5.33			10.12	9.51		0							7	11		1							7	11		1					cell organization and biogenesis;other biological processes	plasma membrane;other membranes;cytoskeleton;nucleus;other cell component	signal transduction activity or receptor binding;cytoskeletal activity;other molecular function	Pf00307, Pf00435, Pf00569, Pf09068, Pf09069	7402	UTRN
287	High	Master Protein	sp	CAS1_BOVIN	0	31.536	44	9	30	9	214	24.5	5.02	20.61	14.22	7.24	6.1	2.74	10.69		2.72			8	5	5	3	2	6		1			6	5	4	2	2	4		1			other biological processes	non-structural extracellular;ER/Golgi	other molecular function	Pf00363	282208	CSN1S1
288	High	Master Protein	P35658	Nuclear pore complex protein Nup214 OS=Homo sapiens OX=9606 GN=NUP214 PE=1 SV=2	0	31.508	9	14	19	14	2090	213.5	7.47			5.87	11.68			0	0					7	9			1	2					7	9			1	2			cell cycle OR cell proliferation;other metabolic processes;transport;other biological processes	cytosol;nucleus	other molecular function	Pf18617	8021	NUP214
289	High	Master Protein	Q96N66	Lysophospholipid acyltransferase 7 OS=Homo sapiens OX=9606 GN=MBOAT7 PE=1 SV=2	0	31.476	12	7	18	7	472	52.7	8.97			17.22	9.23									9	9									6	6							other metabolic processes;developmental processes;other biological processes	other membranes;ER/Golgi;other cell component	other molecular function	Pf03062	79143	MBOAT7
290	High	Master Protein	P26640	Valine--tRNA ligase OS=Homo sapiens OX=9606 GN=VARS1 PE=1 SV=4	0	31.471	10	11	20	11	1264	140.4	7.59		0	12.18	3.77	5.14							1	9	5	5							1	8	5	4						protein metabolism;RNA metabolism OR transcription;other metabolic processes	cytosol	other molecular function	Pf00043, Pf00133, Pf08264	7407	VARS1
291	High	Master Protein	O00443	Phosphatidylinositol 4-phosphate 3-kinase C2 domain-containing subunit alpha OS=Homo sapiens OX=9606 GN=PIK3C2A PE=1 SV=2	0	31.232	8	13	23	13	1686	190.6	8.02			11.99	9.94		0	0						10	11		1	1						9	9		1	1				cell organization and biogenesis;other metabolic processes;transport;signal transduction;other biological processes	plasma membrane;other membranes;cytosol;ER/Golgi;nucleus;other cell component	kinase activity;other molecular function	Pf00168, Pf00454, Pf00613, Pf00787, Pf00792, Pf00794	5286	PIK3C2A
292	High	Master Protein	P54577	Tyrosine--tRNA ligase, cytoplasmic OS=Homo sapiens OX=9606 GN=YARS1 PE=1 SV=4	0	31.155	25	13	24	13	528	59.1	7.05			9.26	7.67	6.31	4.04							8	7	3	6							8	7	3	6					protein metabolism;RNA metabolism OR transcription;other metabolic processes;other biological processes	non-structural extracellular;cytosol;nucleus;other cell component	signal transduction activity or receptor binding;nucleic acid binding activity;other molecular function	Pf00579, Pf01588	8565	YARS1
293	High	Master Protein	Q9Y2U8	Inner nuclear membrane protein Man1 OS=Homo sapiens OX=9606 GN=LEMD3 PE=1 SV=2	0	31.131	15	11	18	11	911	99.9	7.55			11.69	19.39			0	3					7	8			2	1					7	8			2	1			cell organization and biogenesis;other biological processes	other membranes;nucleus	nucleic acid binding activity	Pf03020, Pf09402	23592	LEMD3
294	High	Master Protein	Q92945	Far upstream element-binding protein 2 OS=Homo sapiens OX=9606 GN=KHSRP PE=1 SV=4	0	31.128	21	10	20	9	711	73.1	7.3			6.49	15.17		1.91	0						6	11		2	1						5	10		2	1				RNA metabolism OR transcription;other metabolic processes;transport;other biological processes	cytosol;nucleus;other cell component	nucleic acid binding activity	Pf00013, Pf09005	8570	KHSRP
295	High	Master Protein	B5MDF5	GTP-binding nuclear protein Ran OS=Homo sapiens OX=9606 GN=RAN PE=1 SV=1	0	31.111	36	9	27	9	233	26.2	7.01		1.78	7.98	12.01	3.9	1.85	1.9	4.34				1	7	11	2	3	1	2				1	5	8	2	3	1	2			transport	nucleus	other molecular function	Pf00071		RAN
296	High	Master Protein	A0A804HL40	Leucine-rich PPR motif-containing protein, mitochondrial OS=Homo sapiens OX=9606 GN=LRPPRC PE=1 SV=1	0	31.095	9	13	20	13	1393	157.7	6.18			11.42	6.21	1.65	0		1.85					8	8	2	1		1					8	8	2	1		1								LRPPRC
297	High	Master Protein	A0A6Q8PGN3	Inverted formin-2 OS=Homo sapiens OX=9606 GN=INF2 PE=1 SV=1	0	31.085	11	10	17	10	1241	134.6	5.33			13.75	13.38	0	1.97	0						7	7	1	1	1						6	6	1	1	1				cell organization and biogenesis		cytoskeletal activity;other molecular function	Pf02181, Pf02205, Pf06367, Pf06371		INF2
298	High	Master Protein	P15880	40S ribosomal protein S2 OS=Homo sapiens OX=9606 GN=RPS2 PE=1 SV=2	0	31.065	34	10	28	10	293	31.3	10.24	1.91		13.14	7.58	4.4	4.2	2.3	2.27			4		7	6	4	4	1	2			4		5	5	4	4	1	2			protein metabolism;other metabolic processes;other biological processes	cytosol;translational apparatus;nucleus;other cell component	nucleic acid binding activity;other molecular function	Pf00333, Pf03719	6187	RPS2
299	High	Master Protein	P29590	Protein PML OS=Homo sapiens OX=9606 GN=PML PE=1 SV=3	0	30.966	12	11	16	11	882	97.5	6.21			11.11	12.58			1.66						7	7			2						7	6			2				cell cycle OR cell proliferation;cell organization and biogenesis;protein metabolism;other metabolic processes;stress response;transport;developmental processes;signal transduction;other biological processes	other membranes;cytosol;ER/Golgi;nucleus;other cytoplasmic organelle;other cell component	nucleic acid binding activity;other molecular function	Pf00643, Pf12126	5371	PML
300	High	Master Protein	Q8NC51	Plasminogen activator inhibitor 1 RNA-binding protein OS=Homo sapiens OX=9606 GN=SERBP1 PE=1 SV=2	0	30.842	10	4	22	4	408	44.9	8.65	1.82		17.87	16.37	7.18	7.1	2.95	9.55			2		6	5	2	2	2	3			2		4	3	2	1	2	2			cell organization and biogenesis;other biological processes	cytosol;nucleus;other cell component	translation activity;nucleic acid binding activity;other molecular function	Pf04774, Pf16174	26135	SERBP1
301	High	Master Protein	Q6P1N0	Coiled-coil and C2 domain-containing protein 1A OS=Homo sapiens OX=9606 GN=CC2D1A PE=1 SV=1	0	30.727	14	11	14	11	951	104	8.09			11.83	6.62									9	5									8	5							other biological processes	plasma membrane;other membranes;cytosol;cytoskeleton;nucleus	nucleic acid binding activity;other molecular function	Pf00168	54862	CC2D1A
302	High	Master Protein	Q9Y5M8	Signal recognition particle receptor subunit beta OS=Homo sapiens OX=9606 GN=SRPRB PE=1 SV=3	0	30.672	34	7	18	7	271	29.7	9.04			14.18	10.28	0	0		0					8	7	1	1		1					6	6	1	1		1			cell organization and biogenesis;transport	other membranes;cytoskeleton;ER/Golgi;other cell component	other molecular function	Pf09439	58477	SRPRB
303	High	Master Protein	Q9P0L0	Vesicle-associated membrane protein-associated protein A OS=Homo sapiens OX=9606 GN=VAPA PE=1 SV=3	0	30.601	35	8	20	7	249	27.9	8.62			12.57	11.72			5.11						7	10			3						7	6			3				cell organization and biogenesis;other metabolic processes;transport;developmental processes;other biological processes	plasma membrane;other membranes;cytosol;cytoskeleton;ER/Golgi;nucleus;other cytoplasmic organelle;other cell component	cytoskeletal activity;other molecular function	Pf00635	9218	VAPA
304	High	Master Protein	Q8WWI1	LIM domain only protein 7 OS=Homo sapiens OX=9606 GN=LMO7 PE=1 SV=3	0	30.485	9	12	19	12	1683	192.6	8.09		0	2.54	7.46			0					1	6	11			1					1	6	9			1				protein metabolism;other metabolic processes;other biological processes	plasma membrane;other membranes;cytosol;nucleus;other cell component	other molecular function	Pf00307, Pf00412, Pf00595, Pf15949	4008	LMO7
305	High	Master Protein	A0A7P0T938	Transmembrane protein KIAA1109 OS=Homo sapiens OX=9606 GN=KIAA1109 PE=1 SV=1	0	30.483	3	12	16	12	5093	564.6	6.6			8.33	11.39									6	10									6	10								other membranes		Pf10479, Pf20413	84162	KIAA1109
306	High	Master Protein	Q16666	Gamma-interferon-inducible protein 16 OS=Homo sapiens OX=9606 GN=IFI16 PE=1 SV=3	0	30.458	17	12	17	12	785	88.2	9.28		0	5.69	14.35								2	5	10								2	5	10							cell organization and biogenesis;protein metabolism;other metabolic processes;stress response;developmental processes;signal transduction;other biological processes	cytosol;nucleus	nucleic acid binding activity;other molecular function	Pf02758, Pf02760	3428	IFI16
307	High	Master Protein	O94915	Protein furry homolog-like OS=Homo sapiens OX=9606 GN=FRYL PE=1 SV=2	0	30.442	4	12	13	11	3013	339.4	5.58			5.99	1.71				0					7	5				1					7	5				1			cell organization and biogenesis;developmental processes;other biological processes	other cell component		Pf14222, Pf14225, Pf14228, Pf19421	285527	FRYL
308	High	Master Protein	Q5T1M5	FK506-binding protein 15 OS=Homo sapiens OX=9606 GN=FKBP15 PE=1 SV=2	0	30.433	6	6	15	6	1219	133.5	5.2			11.71	16.48									7	8									5	6							transport	other membranes;cytoskeleton;other cytoplasmic organelle;other cell component	cytoskeletal activity;other molecular function	Pf00254	23307	FKBP15
309	High	Master Protein	Q02818	Nucleobindin-1 OS=Homo sapiens OX=9606 GN=NUCB1 PE=1 SV=4	0	30.374	20	8	14	8	461	53.8	5.25			7.6	13.27									5	9									4	8							signal transduction	ER/Golgi	enzyme regulator activity;nucleic acid binding activity;other molecular function	Pf13499	4924	NUCB1
310	High	Master Protein	A0A804HHW9	Isoleucyl-tRNA synthetase OS=Homo sapiens OX=9606 GN=IARS1 PE=1 SV=1	0	30.184	8	10	23	10	1220	139.8	6.16	0		9.13	11.32	0	0					2		8	10	1	2					2		6	7	1	2					protein metabolism;RNA metabolism OR transcription;other metabolic processes		nucleic acid binding activity;other molecular function			IARS1
311	High	Master Protein	Q14152	Eukaryotic translation initiation factor 3 subunit A OS=Homo sapiens OX=9606 GN=EIF3A PE=1 SV=1	0	30.045	9	15	26	15	1382	166.5	6.79		2.03	6.79	17.47	1.6	3.15	3.56	2.34				1	6	14	2	1	1	1				1	6	13	2	1	1	1			cell organization and biogenesis;protein metabolism;other metabolic processes;other biological processes	cytosol;cytoskeleton;translational apparatus;nucleus;other cell component	signal transduction activity or receptor binding;nucleic acid binding activity;other molecular function	Pf01399	8661	EIF3A
312	High	Master Protein	P46777	60S ribosomal protein L5 OS=Homo sapiens OX=9606 GN=RPL5 PE=1 SV=3	0	30.035	30	13	25	13	297	34.3	9.72	0		10.48	7.99	1.83	4.06	0	0			2		8	7	3	3	1	1			2		8	7	3	3	1	1			cell organization and biogenesis;protein metabolism;RNA metabolism OR transcription;other metabolic processes;other biological processes	cytosol;ER/Golgi;translational apparatus;nucleus;other cell component	enzyme regulator activity;nucleic acid binding activity;other molecular function	Pf14204, Pf17144	6125	RPL5
313	High	Master Protein	Q9ULK4	Mediator of RNA polymerase II transcription subunit 23 OS=Homo sapiens OX=9606 GN=MED23 PE=1 SV=2	0	29.973	6	9	22	9	1368	156.4	7.4			16.18	17.57			0	1.81					8	12			1	1					6	9			1	1			cell organization and biogenesis;RNA metabolism OR transcription;other metabolic processes;other biological processes	nucleus;other cell component	other molecular function	Pf11573	9439	MED23
314	High	Master Protein	Q8N3D4	EH domain-binding protein 1-like protein 1 OS=Homo sapiens OX=9606 GN=EHBP1L1 PE=1 SV=2	0	29.936	7	8	15	7	1523	161.8	4.83			9.91	8.73				0					6	8				1					6	7				1			cell organization and biogenesis	cytoskeleton;other cytoplasmic organelle		Pf00307, Pf10358, Pf12130	254102	EHBP1L1
315	High	Master Protein	A0A087WUC6	Signal peptidase complex subunit 2 OS=Homo sapiens OX=9606 GN=SPCS2 PE=1 SV=1	0	29.925	21	4	16	4	227	25.1	8.47			11.98	14.77	2.02	2.65	6.01	7.46					4	5	1	1	2	3					3	4	1	1	1	2
316	High	Master Protein	A0JNW5	UHRF1-binding protein 1-like OS=Homo sapiens OX=9606 GN=UHRF1BP1L PE=1 SV=2	0	29.821	10	11	17	11	1464	164.1	6.32			10.58	16.61				0					7	9				1					4	9				1				cytosol;other cytoplasmic organelle	other molecular function	Pf12624	23074	UHRF1BP1L
317	High	Master Protein	P35998	26S proteasome regulatory subunit 7 OS=Homo sapiens OX=9606 GN=PSMC2 PE=1 SV=3	0	29.787	24	10	25	10	433	48.6	5.95		0	16.68	6.47	4.08	4.25	0					1	9	7	3	4	1					1	7	6	3	4	1				protein metabolism;other metabolic processes;other biological processes	non-structural extracellular;cytosol;nucleus;other cell component	other molecular function	Pf00004, Pf17862	5701	PSMC2
318	High	Master Protein	O43242	26S proteasome non-ATPase regulatory subunit 3 OS=Homo sapiens OX=9606 GN=PSMD3 PE=1 SV=2	0	29.71	18	10	20	10	534	60.9	8.44			11.63	10.62	0	0							8	7	3	2							7	7	3	2					protein metabolism;other metabolic processes;other biological processes	non-structural extracellular;cytosol;nucleus;other cell component	enzyme regulator activity	Pf01399, Pf08375	5709	PSMD3
319	High	Master Protein	P50552	Vasodilator-stimulated phosphoprotein OS=Homo sapiens OX=9606 GN=VASP PE=1 SV=3	0	29.705	27	10	16	10	380	39.8	8.94		0	8.59	9.15			0	2.22				1	5	7			2	1				1	5	7			2	1			cell organization and biogenesis;developmental processes	plasma membrane;other membranes;cytosol;cytoskeleton;other cell component	cytoskeletal activity;other molecular function	Pf00568, Pf08776	7408	VASP
320	High	Master Protein	O95292	Vesicle-associated membrane protein-associated protein B/C OS=Homo sapiens OX=9606 GN=VAPB PE=1 SV=3	0	29.698	33	8	21	7	243	27.2	7.3			16.37	15.13		2.05	5.14						9	8		2	2						7	8		2	2				cell organization and biogenesis;stress response;transport;signal transduction;other biological processes	plasma membrane;other membranes;ER/Golgi;other cell component	cytoskeletal activity;other molecular function	Pf00635	9217	VAPB
321	High	Master Protein	M0R165	Epidermal growth factor receptor substrate 15-like 1 OS=Homo sapiens OX=9606 GN=EPS15L1 PE=1 SV=1	0	29.624	16	11	16	11	756	83.4	5.11			6.19	15.04			0	0					6	8			1	1					6	6			1	1					other molecular function	Pf12763		EPS15L1
322	High	Master Protein	O00159	Unconventional myosin-Ic OS=Homo sapiens OX=9606 GN=MYO1C PE=1 SV=4	0	29.516	10	13	23	13	1063	121.6	9.41	0	0	0	5.98	1.74	0					1	2	7	9	2	2					1	2	7	9	2	2					cell organization and biogenesis;stress response;transport;signal transduction;other biological processes	plasma membrane;other membranes;cytosol;cytoskeleton;nucleus;other cell component	signal transduction activity or receptor binding;cytoskeletal activity;other molecular function	Pf00063, Pf00612, Pf06017	4641	MYO1C
323	High	Master Protein	Q5THJ4	Vacuolar protein sorting-associated protein 13D OS=Homo sapiens OX=9606 GN=VPS13D PE=1 SV=2	0	29.476	3	10	14	10	4388	491.6	6.58			8.4	7.07									9	5									8	5							cell organization and biogenesis;transport;other biological processes	other membranes		Pf00627, Pf06650, Pf12624, Pf16908, Pf16909, Pf16910	55187	VPS13D
324	High	Master Protein	A0A804HI36	Long-chain-fatty-acid--CoA ligase 4 OS=Homo sapiens OX=9606 GN=ACSL4 PE=1 SV=1	0	29.292	14	9	18	8	659	72.9	8.15			10.69	5.94	0	0	2.21	0					7	5	2	2	1	1					7	5	2	2	1	1								ACSL4
325	High	Master Protein	Q14157	Ubiquitin-associated protein 2-like OS=Homo sapiens OX=9606 GN=UBAP2L PE=1 SV=2	0	29.275	11	8	15	8	1087	114.5	7.11			13.27	8.51			0	2.6					7	6			1	1					7	6			1	1			cell organization and biogenesis;other biological processes	nucleus;other cell component		Pf12478	9898	UBAP2L
326	High	Master Protein	P29508	Serpin B3 OS=Homo sapiens OX=9606 GN=SERPINB3 PE=1 SV=2	0	29.214	44	13	21	5	390	44.5	6.81	0	17	9.73	3.5	5.11	2.22		0			1	7	5	4	2	1		1			1	7	5	4	2	1		1			cell-cell signaling;other biological processes	non-structural extracellular;nucleus;other cytoplasmic organelle;other cell component	enzyme regulator activity;other molecular function	Pf00079	6317	SERPINB3
327	High	Master Protein	Q8NFA0	Ubiquitin carboxyl-terminal hydrolase 32 OS=Homo sapiens OX=9606 GN=USP32 PE=1 SV=1	0	29.034	6	10	17	10	1604	181.5	6.44			6.43	10.03				2.44					9	6				2					9	6				2			protein metabolism;other metabolic processes	other membranes;cytosol;ER/Golgi	other molecular function	Pf00443, Pf06337, Pf13202	84669	USP32
328	High	Master Protein	P55072	Transitional endoplasmic reticulum ATPase OS=Homo sapiens OX=9606 GN=VCP PE=1 SV=4	0	29.021	15	9	13	9	806	89.3	5.26		2.71	8.86	6.24	0	0						2	5	4	1	1						2	5	4	1	1					cell cycle OR cell proliferation;cell organization and biogenesis;protein metabolism;DNA metabolism;other metabolic processes;stress response;transport;signal transduction;other biological processes	non-structural extracellular;other membranes;cytosol;ER/Golgi;nucleus;other cytoplasmic organelle;other cell component	signal transduction activity or receptor binding;enzyme regulator activity;other molecular function	Pf00004, Pf02359, Pf02933, Pf09336, Pf17862	7415	VCP
329	High	Master Protein	Q06210	Glutamine--fructose-6-phosphate aminotransferase [isomerizing] 1 OS=Homo sapiens OX=9606 GN=GFPT1 PE=1 SV=3	0	29.008	18	10	17	10	699	78.8	7.11			2.18	6.98	0	0							6	7	2	2							5	7	2	2					protein metabolism;other metabolic processes;other biological processes	cytosol	other molecular function	Pf01380, Pf13522	2673	GFPT1
330	High	Master Protein	ABV71664.1	UL150 [Human betaherpesvirus 5]	0	28.89	15	8	13	8	639	70.2	10.11			4.62	7.69	1.74	0		2.21					6	4	1	1		1					6	4	1	1		1								UL150
331	High	Master Protein	P00558	Phosphoglycerate kinase 1 OS=Homo sapiens OX=9606 GN=PGK1 PE=1 SV=3	0	28.592	22	9	25	9	417	44.6	8.1	2.05	2.58	9.08	12.56	5.1	16.14					1	2	6	7	2	7					1	2	5	5	2	6					protein metabolism;other metabolic processes;stress response;other biological processes	non-structural extracellular;other membranes;cytosol	kinase activity;other molecular function	Pf00162	5230	PGK1
332	High	Master Protein	E7EUI6	Integrin beta OS=Homo sapiens OX=9606 GN=ITGB1 PE=1 SV=2	0	28.496	14	10	18	10	801	88.7	5.44			12.26	15.88		1.98	0						8	8		1	1						7	7		1	1				cell adhesion;cell organization and biogenesis;signal transduction	plasma membrane;other membranes;other cytoplasmic organelle;other cell component	other molecular function	Pf00362, Pf07965, Pf07974, Pf08725, Pf18372		ITGB1
333	High	Master Protein	Q9NXV6	CDKN2A-interacting protein OS=Homo sapiens OX=9606 GN=CDKN2AIP PE=1 SV=3	0	28.319	18	8	13	8	580	61.1	9.01			12.08	3.83	0	0							7	4	1	1							7	4	1	1					stress response;other biological processes	nucleus	nucleic acid binding activity;other molecular function	Pf11952	55602	CDKN2AIP
334	High	Master Protein	Q9C0D5	Protein TANC1 OS=Homo sapiens OX=9606 GN=TANC1 PE=1 SV=3	0	28.29	6	11	14	11	1861	202.1	8.32			5.92	8.44									7	7									7	7							cell organization and biogenesis;other biological processes	other cell component		Pf00023, Pf12796	85461	TANC1
335	High	Master Protein	Q7Z2K8	G protein-regulated inducer of neurite outgrowth 1 OS=Homo sapiens OX=9606 GN=GPRIN1 PE=1 SV=2	0	28.174	13	10	14	10	1008	102.3	8.06			8.62	12.5									6	8									6	7							cell organization and biogenesis;developmental processes	plasma membrane;other membranes;other cell component	other molecular function	Pf15235	114787	GPRIN1
336	High	Master Protein	P54136	Arginine--tRNA ligase, cytoplasmic OS=Homo sapiens OX=9606 GN=RARS1 PE=1 SV=2	0	28.011	17	11	19	11	660	75.3	6.68			4.64	9.83	2.16	0							6	9	2	2							5	8	2	2					protein metabolism;RNA metabolism OR transcription;other metabolic processes	cytosol;nucleus;other cell component	nucleic acid binding activity;other molecular function	Pf00750, Pf03485, Pf05746	5917	RARS1
337	High	Master Protein	Q01995	Transgelin OS=Homo sapiens OX=9606 GN=TAGLN PE=1 SV=4	0	27.992	36	8	18	8	201	22.6	8.84		0	19.6	5.11	0		0					1	11	4	1		1					1	8	4	1		1				other biological processes	cytoskeleton;other cell component	cytoskeletal activity	Pf00307, Pf00402	6876	TAGLN
338	High	Master Protein	P15311	Ezrin OS=Homo sapiens OX=9606 GN=EZR PE=1 SV=4	0	27.945	16	10	20	8	586	69.4	6.27			10.04	9.98		3.46	2.28	4.85					8	6		2	2	2					7	5		2	2	2			cell adhesion;cell cycle OR cell proliferation;cell organization and biogenesis;transport;signal transduction;other biological processes	plasma membrane;other membranes;cytosol;cytoskeleton;nucleus;other cytoplasmic organelle;other cell component	cytoskeletal activity;other molecular function	Pf00373, Pf00769, Pf09379, Pf09380, Pf20492	7430	EZR
339	High	Master Protein	Q7Z6Z7	E3 ubiquitin-protein ligase HUWE1 OS=Homo sapiens OX=9606 GN=HUWE1 PE=1 SV=3	0	27.941	3	11	14	11	4374	481.6	5.22			2.07	4.67	2.52								6	7	1								6	7	1						cell organization and biogenesis;protein metabolism;DNA metabolism;other metabolic processes;stress response;other biological processes	non-structural extracellular;other membranes;cytosol;mitochondrion;ER/Golgi;nucleus;other cell component	nucleic acid binding activity;other molecular function	Pf00627, Pf00632, Pf02825, Pf06012, Pf06025, Pf14377	10075	HUWE1
340	High	Master Protein	A0A804HK65	Peroxisomal multifunctional enzyme type 2 OS=Homo sapiens OX=9606 GN=HSD17B4 PE=1 SV=1	0	27.831	18	11	23	11	712	77.2	8.95		4.59	5.29	11.95	7.45	8.87		2.46				2	3	7	4	6		1				2	3	7	4	5		1					other molecular function			HSD17B4
341	High	Master Protein	A0A669KAX3	Wolframin OS=Homo sapiens OX=9606 GN=WFS1 PE=1 SV=1	0	27.81	9	9	18	9	902	101.5	8.05			12.36	9.09	0								7	10	1								6	8	1						other biological processes	other membranes;ER/Golgi		Pf19913, Pf19914, Pf20023, Pf20053		WFS1
342	High	Master Protein	A0A0C4DG89	RNA helicase OS=Homo sapiens OX=9606 GN=DDX46 PE=1 SV=1	0	27.788	8	9	16	9	1032	117.4	9.29			14.58	10.68									8	8									8	7								nucleus	nucleic acid binding activity;other molecular function	Pf00270, Pf00271	9879	DDX46
343	High	Master Protein	G3V1Q4	Septin OS=Homo sapiens OX=9606 GN=SEPTIN7 PE=1 SV=2	0	27.779	25	10	21	9	401	46.5	8.22			7.55	12.62		0	0	0					7	10		2	1	1					6	8		1	1	1			other biological processes	plasma membrane;other membranes;cytoskeleton;other cell component	other molecular function	Pf00735	989	SEPTIN7
344	High	Master Protein	O43399	Tumor protein D54 OS=Homo sapiens OX=9606 GN=TPD52L2 PE=1 SV=2	0	27.702	19	5	12	5	206	22.2	5.36			12.46	18.97									5	7									3	5							other metabolic processes;other biological processes	other cell component	other molecular function	Pf04201	7165	TPD52L2
345	High	Master Protein	Q9Y6Y8	SEC23-interacting protein OS=Homo sapiens OX=9606 GN=SEC23IP PE=1 SV=1	0	27.688	8	7	8	7	1000	111	5.54			5.01	9.39									3	5									3	5							cell organization and biogenesis;transport	other membranes;cytosol;ER/Golgi;other cell component	other molecular function	Pf00536, Pf02862	11196	SEC23IP
346	High	Master Protein	Q96A49	Synapse-associated protein 1 OS=Homo sapiens OX=9606 GN=SYAP1 PE=1 SV=1	0	27.646	18	8	14	8	352	39.9	4.53			14.66	10.85									8	6									8	6							signal transduction;other biological processes	plasma membrane;other membranes;cytosol;ER/Golgi;nucleus;other cell component		Pf03909	94056	SYAP1
347	High	Master Protein	P23526	Adenosylhomocysteinase OS=Homo sapiens OX=9606 GN=AHCY PE=1 SV=4	0	27.637	33	13	18	12	432	47.7	6.34			11.77	10.71	1.63			0					7	9	1			1					7	9	1			1			other metabolic processes	cytosol;other cell component	other molecular function	Pf00670, Pf05221	191	AHCY
348	High	Master Protein	Q96AQ6	Pre-B-cell leukemia transcription factor-interacting protein 1 OS=Homo sapiens OX=9606 GN=PBXIP1 PE=1 SV=1	0	27.584	12	9	14	9	731	80.6	5.33			15.02	4.39	0		0						8	4	1		1						6	4	1		1				cell adhesion;cell organization and biogenesis;protein metabolism;other metabolic processes;stress response;developmental processes;other biological processes	other membranes;cytosol;cytoskeleton;nucleus;other cell component	other molecular function		57326	PBXIP1
349	High	Master Protein	sp	PRDX1_HUMAN	0	27.442	56	10	33	7	199	22.1	8.13	1.89	4.75	12.44	1.98	1.99	4.52	4.27	2.62			3	3	10	4	3	5	2	3			2	2	7	4	2	4	2	3			cell cycle OR cell proliferation;other metabolic processes;stress response;developmental processes;other biological processes	cytosol;nucleus;other cell component	other molecular function	Pf00578, Pf10417	100994710; 456537; 5052	PRDX1
350	High	Master Protein	O00203	AP-3 complex subunit beta-1 OS=Homo sapiens OX=9606 GN=AP3B1 PE=1 SV=3	0	27.375	11	10	16	10	1094	121.2	6.04			6.11	17.18			0						5	10			1						5	9			1				cell organization and biogenesis;protein metabolism;RNA metabolism OR transcription;other metabolic processes;stress response;transport;developmental processes;signal transduction;other biological processes	other membranes;mitochondrion;ER/Golgi;other cytoplasmic organelle;other cell component	other molecular function	Pf01602, Pf14796, Pf14797	8546	AP3B1
351	High	Master Protein	P33993	DNA replication licensing factor MCM7 OS=Homo sapiens OX=9606 GN=MCM7 PE=1 SV=4	0	27.36	16	10	18	10	719	81.3	6.46			4.16	7.87	3.51	6.01		1.92					3	7	2	5		1					3	7	2	5		1			cell cycle OR cell proliferation;cell organization and biogenesis;DNA metabolism;other metabolic processes;stress response;other biological processes	cytosol;nucleus;other cell component	nucleic acid binding activity;other molecular function	Pf00493, Pf14551, Pf17207, Pf17855	4176	MCM7
352	High	Master Protein	ABV71619.1	UL97 [Human betaherpesvirus 5]	0	27.33	12	6	11	6	707	78.2	7.44			11.36	0	1.68	0							5	3	2	1							4	3	2	1					other biological processes		kinase activity;other molecular function	Pf06734		UL97
353	High	Master Protein	A0A140T962	HLA class I histocompatibility antigen, C alpha chain OS=Homo sapiens OX=9606 GN=HLA-C PE=1 SV=1	0	27.316	24	6	20	3	368	41.5	6.68	2.38	0	11.44	12.73	2.25	4.14	2.01				2	1	5	7	1	3	1				2	1	4	5	1	3	1					other membranes		Pf00129, Pf07654		HLA-C
354	High	Master Protein	P13667	Protein disulfide-isomerase A4 OS=Homo sapiens OX=9606 GN=PDIA4 PE=1 SV=2	0	27.314	16	10	27	10	645	72.9	5.07			13.53	9.39	8.91	11.42							8	5	5	9							6	5	5	9					stress response;transport;other biological processes	non-structural extracellular;ER/Golgi;other cell component	other molecular function	Pf00085, Pf13848	9601	PDIA4
355	High	Master Protein	P61221	ATP-binding cassette sub-family E member 1 OS=Homo sapiens OX=9606 GN=ABCE1 PE=1 SV=1	0	27.301	15	8	21	8	599	67.3	8.34			10.51	11.11	7.21	4.96	2.86	2.54					7	6	3	3	1	1					6	4	2	3	1	1			cell organization and biogenesis;protein metabolism;other metabolic processes;transport;other biological processes	cytosol;mitochondrion;other cell component	enzyme regulator activity;translation activity;other molecular function	Pf00005, Pf00037, Pf04068	6059	ABCE1
356	High	Master Protein	E9PCA1	CCT-epsilon OS=Homo sapiens OX=9606 GN=CCT5 PE=1 SV=1	0	27.202	20	9	24	9	520	57.1	5.55		0	8.67	10.43	0	7.75	2.95					1	5	9	1	7	1					1	4	9	1	5	1				other biological processes	cytosol	other molecular function	Pf00118	22948	CCT5
357	High	Master Protein	P04920	Anion exchange protein 2 OS=Homo sapiens OX=9606 GN=SLC4A2 PE=1 SV=4	0	27.113	9	9	20	9	1241	136.9	6.29			9.8	5.73	2.87		3.04	0					8	9	1		1	1					7	8	1		1	1			transport;developmental processes;other biological processes	plasma membrane;other membranes	transporter activity;other molecular function	Pf00955, Pf07565	6522	SLC4A2
358	High	Master Protein	P51572	B-cell receptor-associated protein 31 OS=Homo sapiens OX=9606 GN=BCAP31 PE=1 SV=3	0	27.082	34	9	16	9	246	28	8.44		0	7.99	12.41	1.98		2.06	2.99				1	5	6	1		1	2				1	5	5	1		1	2			cell organization and biogenesis;stress response;transport;signal transduction;other biological processes	plasma membrane;other membranes;cytosol;mitochondrion;ER/Golgi;other cell component	signal transduction activity or receptor binding;other molecular function	Pf05529, Pf18035	10134	BCAP31
359	High	Master Protein	Q02383	Semenogelin-2 OS=Homo sapiens OX=9606 GN=SEMG2 PE=1 SV=1	0	26.981	19	10	13	9	582	65.4	9.07	7.29	0			13.74						8	1			4						8	1			3						stress response;other biological processes	non-structural extracellular	other molecular function	Pf05474	6407	SEMG2
360	High	Master Protein	A0A087X0W4	Acetyl-CoA carboxylase 1 (Fragment) OS=Homo sapiens OX=9606 GN=ACACA PE=1 SV=1	0	26.947	53	6	19	1	94	10.8	10.15	2.26	2.04	1.99	10.89	2.39	6.97	0	2.27			2	1	3	7	1	3	1	1			2	1	2	5	1	2	1	1					other molecular function	Pf00289		ACACA
361	High	Master Protein	A0A1B0GUD6	Protein Aster-B OS=Homo sapiens OX=9606 GN=GRAMD1B PE=1 SV=1	0	26.879	11	7	16	6	877	101.1	6.48			7.65	7.34			0	2.12					6	6			2	2					4	5			2	2			cell organization and biogenesis;transport;other biological processes	plasma membrane;other membranes;ER/Golgi;other cell component	transporter activity;other molecular function	Pf02893, Pf16016		GRAMD1B
362	High	Master Protein	P43121	Cell surface glycoprotein MUC18 OS=Homo sapiens OX=9606 GN=MCAM PE=1 SV=2	0	26.863	15	9	14	9	646	71.6	5.76			12.83	10.65									6	8									5	8							cell adhesion;stress response;developmental processes;other biological processes	non-structural extracellular;plasma membrane;other membranes;nucleus		Pf00047, Pf07686, Pf08205, Pf13927	4162	MCAM
363	High	Master Protein	O14617	AP-3 complex subunit delta-1 OS=Homo sapiens OX=9606 GN=AP3D1 PE=1 SV=1	0	26.836	8	8	25	8	1153	130.1	8.48			18.74	8.39	7.49	3.68	4.91	4.97					9	5	3	2	4	2					8	5	3	2	2	1			cell organization and biogenesis;transport;other biological processes	other membranes;ER/Golgi;other cytoplasmic organelle;other cell component		Pf01602, Pf06375	8943	AP3D1
364	High	Master Protein	A0A2R8Y811	40S ribosomal protein S14 (Fragment) OS=Homo sapiens OX=9606 GN=RPS14 PE=1 SV=1	0	26.818	43	7	25	7	150	16.1	10.05	4.1	0	10.91	7.2	5.1	6.28	2.15	0			3	1	7	5	3	4	1	1			3	1	6	3	3	4	1	1			protein metabolism;other metabolic processes	translational apparatus;other cell component	other molecular function	Pf00411		RPS14
365	High	Master Protein	O95487	Protein transport protein Sec24B OS=Homo sapiens OX=9606 GN=SEC24B PE=1 SV=2	0	26.753	7	7	17	7	1268	137.3	6.67			14.04	15.2	0	1.92	1.91	2.46					6	7	1	1	1	1					5	6	1	1	1	1			cell organization and biogenesis;transport;developmental processes;other biological processes	other membranes;cytosol;ER/Golgi	other molecular function	Pf00626, Pf04810, Pf04811, Pf04815, Pf08033	10427	SEC24B
366	High	Master Protein	O95210	Starch-binding domain-containing protein 1 OS=Homo sapiens OX=9606 GN=STBD1 PE=1 SV=1	0	26.643	31	9	19	9	358	39	5.73			12.41	9.6			1.67						9	9			1						7	7			1				other metabolic processes;transport	plasma membrane;other membranes;ER/Golgi;other cell component	other molecular function	Pf00686	8987	STBD1
367	High	Master Protein	E5RK69	Annexin OS=Homo sapiens OX=9606 GN=ANXA6 PE=1 SV=1	0	26.528	28	12	20	1	460	51.7	6.05		3.06	9.35	3.02	5.68	2.8						1	7	5	4	3						1	6	5	3	3							other molecular function	Pf00191		ANXA6
368	High	Master Protein	A0A1C7CYX9	Dihydropyrimidinase-related protein 2 OS=Homo sapiens OX=9606 GN=DPYSL2 PE=1 SV=1	0	26.437	17	9	18	7	677	73.5	6.35			8.14	10.64	1.69	1.65		1.81					5	7	3	2		1					5	6	3	2		1			cell organization and biogenesis;developmental processes;other biological processes	plasma membrane;other membranes;cytosol;other cell component	cytoskeletal activity;other molecular function	Pf01979	1808	DPYSL2
369	High	Master Protein	P30153	Serine/threonine-protein phosphatase 2A 65 kDa regulatory subunit A alpha isoform OS=Homo sapiens OX=9606 GN=PPP2R1A PE=1 SV=4	0	26.358	18	9	20	9	589	65.3	5.11		1.84	7.11	11.35	2.1	3.7						2	6	6	3	3						1	4	6	3	3					cell cycle OR cell proliferation;cell organization and biogenesis;protein metabolism;RNA metabolism OR transcription;other metabolic processes;signal transduction;other biological processes	plasma membrane;other membranes;cytosol;cytoskeleton;mitochondrion;nucleus;other cell component	enzyme regulator activity;other molecular function	Pf02985	5518	PPP2R1A
370	High	Master Protein	A0A0A0MT01	Actin-depolymerizing factor OS=Homo sapiens OX=9606 GN=GSN PE=1 SV=1	0	26.357	13	9	16	9	767	84.7	5.83	0	6.36	2.42	4.4	3.26	6.24					1	3	2	4	1	5					1	3	2	4	1	5					cell organization and biogenesis;other biological processes		cytoskeletal activity;other molecular function	Pf00626	2934	GSN
371	High	Master Protein	P08133	Annexin A6 OS=Homo sapiens OX=9606 GN=ANXA6 PE=1 SV=3	0	26.333	18	12	23	1	673	75.8	5.6		3.06	11.55	5.34	6.07	2.8						1	9	6	4	3						1	7	6	3	3					cell organization and biogenesis;stress response;transport;developmental processes;signal transduction;other biological processes	other membranes;mitochondrion;other cytoplasmic organelle;other cell component	transporter activity;cytoskeletal activity;other molecular function	Pf00191	309	ANXA6
372	High	Master Protein	P20020	Plasma membrane calcium-transporting ATPase 1 OS=Homo sapiens OX=9606 GN=ATP2B1 PE=1 SV=4	0	26.272	7	7	16	3	1220	134.6	5.91			15.4	6.56				2.01					8	7				1					6	6				1			stress response;transport;developmental processes;other biological processes	plasma membrane;other membranes;ER/Golgi;nucleus;other cell component	transporter activity;other molecular function	Pf00122, Pf00689, Pf00690, Pf00702, Pf12424, Pf13246	490	ATP2B1
373	High	Master Protein	P22314	Ubiquitin-like modifier-activating enzyme 1 OS=Homo sapiens OX=9606 GN=UBA1 PE=1 SV=3	0	26.223	8	7	21	7	1058	117.8	5.76			7.43	11.43	7.29	14.03							4	8	4	5							3	7	4	3					protein metabolism;other metabolic processes;stress response	cytosol;mitochondrion;nucleus;other cell component	other molecular function	Pf00899, Pf09358, Pf10585, Pf16190, Pf16191	7317	UBA1
374	High	Master Protein	P15170	Eukaryotic peptide chain release factor GTP-binding subunit ERF3A OS=Homo sapiens OX=9606 GN=GSPT1 PE=1 SV=1	0	26.208	17	10	13	4	499	55.7	5.62			8.32	5.02				2.53					6	6				1					5	6				1			cell cycle OR cell proliferation;cell organization and biogenesis;protein metabolism;RNA metabolism OR transcription;other metabolic processes;other biological processes	cytosol;other cell component	nucleic acid binding activity;other molecular function	Pf00009, Pf03143, Pf03144	2935	GSPT1
375	High	Master Protein	P60174	Triosephosphate isomerase OS=Homo sapiens OX=9606 GN=TPI1 PE=1 SV=4	0	26.203	47	8	19	8	249	26.7	6.9		15.26	1.64	6.89	3.87	5.39		0				6	1	4	2	5		1				5	1	4	2	5		1			other metabolic processes	cytosol	other molecular function	Pf00121	7167	TPI1
376	High	Master Protein	P50402	Emerin OS=Homo sapiens OX=9606 GN=EMD PE=1 SV=1	0	26.184	20	6	15	6	254	29	5.5			10.92	11.3		2.01		2.3					5	8		1		1					5	6		1		1			cell organization and biogenesis;other biological processes	other membranes;cytosol;cytoskeleton;ER/Golgi;nucleus;other cell component	cytoskeletal activity	Pf03020	2010	EMD
377	High	Master Protein	A0A7I2V2H9	Eukaryotic translation initiation factor 3 subunit E OS=Homo sapiens OX=9606 GN=EIF3E PE=1 SV=1	0	26.164	23	10	20	10	452	53	6.48			13.98	11.86	0	2.12							10	7	1	2							7	7	1	2					cell organization and biogenesis;protein metabolism;other metabolic processes	translational apparatus;nucleus;other cell component	nucleic acid binding activity	Pf01399, Pf09440		EIF3E
378	High	Master Protein	A0MZ66	Shootin-1 OS=Homo sapiens OX=9606 GN=SHTN1 PE=1 SV=4	0	26.15	12	7	10	7	631	71.6	5.33			9.61	5.18									6	4									5	4							cell organization and biogenesis;developmental processes;signal transduction;other biological processes	cytoskeleton;other cell component	cytoskeletal activity;other molecular function		57698	SHTN1
379	High	Master Protein	A0A7I2V5R1	Serine/threonine-protein kinase Nek9 OS=Homo sapiens OX=9606 GN=NEK9 PE=1 SV=1	0	26.144	13	9	14	9	991	108.4	5.85			12.61	0									8	6									8	4									kinase activity;other molecular function	Pf00069, Pf00415	91754	NEK9
380	High	Master Protein	Q5VZ89	DENN domain-containing protein 4C OS=Homo sapiens OX=9606 GN=DENND4C PE=1 SV=3	0	26.123	6	10	17	10	1909	212.6	6.83			10.51	10.08									7	10									7	8							transport;other biological processes	plasma membrane;other membranes;cytosol;ER/Golgi;other cell component	enzyme regulator activity	Pf02141, Pf03455, Pf03456	55667	DENND4C
381	High	Master Protein	Q15084	Protein disulfide-isomerase A6 OS=Homo sapiens OX=9606 GN=PDIA6 PE=1 SV=1	0	26.119	25	8	21	8	440	48.1	5.08		3.84	5.51	6.95	1.94	14.8	2.74	2.23				3	4	5	1	6	1	1				3	4	4	1	5	1	1			other biological processes	non-structural extracellular;plasma membrane;other membranes;cytosol;ER/Golgi;other cell component	other molecular function	Pf00085	10130	PDIA6
382	High	Master Protein	C9JZR2	Catenin delta-1 OS=Homo sapiens OX=9606 GN=CTNND1 PE=1 SV=2	0	26.104	12	9	17	9	938	104.8	6.87			9.45	4.98	0			0					5	9	1			2					4	8	1			2			cell adhesion	plasma membrane;other membranes	other molecular function	Pf00514		CTNND1
383	High	Master Protein	Q9UBG0	C-type mannose receptor 2 OS=Homo sapiens OX=9606 GN=MRC2 PE=1 SV=2	0	26.093	6	8	10	8	1479	166.6	5.83			12.76	1.65									6	4									6	4							other metabolic processes;transport	other membranes	other molecular function	Pf00040, Pf00059	9902	MRC2
384	High	Master Protein	P49411	Elongation factor Tu, mitochondrial OS=Homo sapiens OX=9606 GN=TUFM PE=1 SV=2	0	26.069	21	8	20	8	452	49.5	7.61		0	4.32	11.97	4.61	5.01						3	5	6	3	3						3	5	5	2	3					protein metabolism;other metabolic processes;other biological processes	mitochondrion;other cell component	nucleic acid binding activity;other molecular function	Pf00009, Pf03143, Pf03144	7284	TUFM
385	High	Master Protein	I3L1L3	Myb-binding protein 1A (Fragment) OS=Homo sapiens OX=9606 GN=MYBBP1A PE=1 SV=1	0	25.957	7	9	13	9	1252	140.2	9.26			5.65	13.44	1.82	2.49							4	7	1	1							4	7	1	1					other biological processes	nucleus;other cell component	nucleic acid binding activity	Pf04931		MYBBP1A
386	High	Master Protein	O95721	Synaptosomal-associated protein 29 OS=Homo sapiens OX=9606 GN=SNAP29 PE=1 SV=1	0	25.824	32	8	14	8	258	29	5.81			9.8	8.08			0	3.3					7	5			1	1					5	5			1	1			cell-cell signaling;cell organization and biogenesis;other metabolic processes;transport	plasma membrane;other membranes;cytosol;cytoskeleton;ER/Golgi;nucleus;other cytoplasmic organelle;other cell component	other molecular function		9342	SNAP29
387	High	Master Protein	Q9UHN6	Cell surface hyaluronidase OS=Homo sapiens OX=9606 GN=CEMIP2 PE=1 SV=1	0	25.798	7	9	12	9	1383	154.3	8.15			11.66	11.09									6	6									6	5							other metabolic processes;developmental processes;other biological processes	plasma membrane;other membranes;cytosol;nucleus;other cell component	other molecular function	Pf10162, Pf15711	23670	CEMIP2
388	High	Master Protein	Q92609	TBC1 domain family member 5 OS=Homo sapiens OX=9606 GN=TBC1D5 PE=1 SV=1	0	25.758	9	6	11	6	795	88.9	6.54			8.74	7.29			2.42	2.72					6	3			1	1					6	3			1	1			other metabolic processes;stress response;transport;other biological processes	other membranes;cytosol;ER/Golgi;other cytoplasmic organelle;other cell component	enzyme regulator activity;other molecular function	Pf00566	9779	TBC1D5
389	High	Master Protein	P04792	Heat shock protein beta-1 OS=Homo sapiens OX=9606 GN=HSPB1 PE=1 SV=2	0	25.715	38	8	20	8	205	22.8	6.4		7.23	10.73	6.18	4.17	8.73						3	6	3	3	5						3	6	2	2	4					stress response;transport;signal transduction;other biological processes	plasma membrane;cytosol;cytoskeleton;nucleus;other cell component	enzyme regulator activity;other molecular function	Pf00011	3315	HSPB1
390	High	Master Protein	A0A2R8Y566	RAB11-binding protein RELCH OS=Homo sapiens OX=9606 GN=RELCH PE=1 SV=1	0	25.652	6	7	15	7	1216	134.5	5.44			14.31	7.17									8	7									7	6							transport	ER/Golgi			57614	RELCH
391	High	Master Protein	Q04656	Copper-transporting ATPase 1 OS=Homo sapiens OX=9606 GN=ATP7A PE=1 SV=4	0	25.649	8	10	14	9	1500	163.3	6.33			4.61	11.07			0						5	8			1						5	8			1				cell organization and biogenesis;protein metabolism;other metabolic processes;stress response;transport;developmental processes;other biological processes	plasma membrane;other membranes;cytosol;ER/Golgi;nucleus;other cytoplasmic organelle;other cell component	transporter activity;other molecular function	Pf00122, Pf00403, Pf00702	538	ATP7A
392	High	Master Protein	Q86VP6	Cullin-associated NEDD8-dissociated protein 1 OS=Homo sapiens OX=9606 GN=CAND1 PE=1 SV=2	0	25.633	9	11	20	11	1230	136.3	5.78			6.42	4.37	2.91	0		1.74					8	5	4	1		2					7	5	4	1		2			cell organization and biogenesis;protein metabolism;other metabolic processes;other biological processes	non-structural extracellular;cytosol;ER/Golgi;nucleus;other cell component	other molecular function	Pf08623	55832	CAND1
393	High	Master Protein	ABV71610.1	UL88 [Human betaherpesvirus 5]	0	25.566	18	9	20	8	428	47.5	6.37			6.56	6.33	2.1	5.52		0					3	7	3	6		1					3	7	3	6		1						Pf04529
394	High	Master Protein	ABV71587.1	UL56 [Human betaherpesvirus 5]	0	25.519	14	11	19	11	848	95.5	6.71			4.95	7.47	0	2.2							5	9	1	4							5	8	1	4					protein metabolism;other metabolic processes;other biological processes	other cell component	other molecular function	Pf01366		TRM1
395	High	Master Protein	P27695	DNA-(apurinic or apyrimidinic site) endonuclease OS=Homo sapiens OX=9606 GN=APEX1 PE=1 SV=2	0	25.51	26	7	21	7	318	35.5	8.12			13.44	2.32	4.51	8.03	2.06						8	4	2	6	1						7	4	2	5	1				cell organization and biogenesis;DNA metabolism;RNA metabolism OR transcription;other metabolic processes;stress response;other biological processes	cytoskeleton;mitochondrion;ER/Golgi;translational apparatus;nucleus;other cell component	nucleic acid binding activity;other molecular function	Pf03372	328	APEX1
396	High	Master Protein	P62701	40S ribosomal protein S4, X isoform OS=Homo sapiens OX=9606 GN=RPS4X PE=1 SV=2	0	25.449	34	9	21	5	263	29.6	10.15			3.96	8.23	4.55	6.67							8	7	2	4							6	5	2	3					protein metabolism;other metabolic processes;other biological processes	cytosol;translational apparatus;nucleus;other cell component	nucleic acid binding activity;other molecular function	Pf00467, Pf00900, Pf01479, Pf08071, Pf16121	6191	RPS4X
397	High	Master Protein	O75116	Rho-associated protein kinase 2 OS=Homo sapiens OX=9606 GN=ROCK2 PE=1 SV=4	0	25.418	7	9	11	9	1388	160.8	6.02			11.56	4.56	0								7	3	1								7	3	1						cell cycle OR cell proliferation;cell organization and biogenesis;protein metabolism;other metabolic processes;stress response;developmental processes;signal transduction;other biological processes	plasma membrane;other membranes;cytosol;cytoskeleton;nucleus;other cell component	cytoskeletal activity;kinase activity;other molecular function	Pf00069, Pf08912	9475	ROCK2
398	High	Master Protein	Q99653	Calcineurin B homologous protein 1 OS=Homo sapiens OX=9606 GN=CHP1 PE=1 SV=3	0	25.33	30	6	17	6	195	22.4	5.1			19.56	16.28			0						9	7			1						6	4			1				cell organization and biogenesis;transport;signal transduction;other biological processes	plasma membrane;other membranes;cytoskeleton;ER/Golgi;nucleus;other cell component	enzyme regulator activity;cytoskeletal activity;other molecular function	Pf00036	11261	CHP1
399	High	Master Protein	H0YNH8	Uveal autoantigen with coiled-coil domains and ankyrin repeats OS=Homo sapiens OX=9606 GN=UACA PE=1 SV=1	0	25.224	7	9	13	9	1401	161.2	6.93			9.15	6.1									9	4									8	4							signal transduction;other biological processes	cytosol;nucleus		Pf12796		UACA
400	High	Master Protein	Q9UNF1	Melanoma-associated antigen D2 OS=Homo sapiens OX=9606 GN=MAGED2 PE=1 SV=2	0	25.206	18	10	18	9	606	64.9	9.32			3.66	6.76	0	6.36	0	2.41					4	6	1	3	3	1					4	5	1	3	3	1			transport;other biological processes	non-structural extracellular;cytosol;nucleus;other cell component		Pf01454	10916	MAGED2
401	High	Master Protein	Q9NZB2	Constitutive coactivator of PPAR-gamma-like protein 1 OS=Homo sapiens OX=9606 GN=FAM120A PE=1 SV=2	0	25.186	10	7	11	7	1118	121.8	8.88			9.33	2.48	2.13	2.53							6	3	1	1							6	3	1	1						plasma membrane;other membranes;cytosol;nucleus			23196	FAM120A
402	High	Master Protein	Q32MZ4	Leucine-rich repeat flightless-interacting protein 1 OS=Homo sapiens OX=9606 GN=LRRFIP1 PE=1 SV=2	0	25.181	13	8	20	8	808	89.2	4.65		0	11.44	11.49	1.67	3.85	0					1	6	7	3	2	1					1	5	6	3	2	1				other biological processes	plasma membrane;other membranes;cytosol;cytoskeleton;nucleus;other cell component	nucleic acid binding activity;other molecular function	Pf09738	9208	LRRFIP1
403	High	Master Protein	P09382	Galectin-1 OS=Homo sapiens OX=9606 GN=LGALS1 PE=1 SV=2	0	25.177	64	7	24	7	135	14.7	5.5	2.68	2.06	7.89	8.74	10.78	6.92	2.29				3	2	3	5	6	4	1				3	2	2	5	3	4	1				cell adhesion;developmental processes;other biological processes	ER/Golgi;other cell component	other molecular function	Pf00337	3956	LGALS1
404	High	Master Protein	Q96A65	Exocyst complex component 4 OS=Homo sapiens OX=9606 GN=EXOC4 PE=1 SV=1	0	25.1	8	7	14	7	974	110.4	6.49			11.5	4.04			0						8	5			1						6	4			1				cell-cell signaling;cell cycle OR cell proliferation;cell organization and biogenesis;transport;developmental processes;other biological processes	plasma membrane;other membranes;cytosol;other cell component	other molecular function	Pf04048	60412	EXOC4
405	High	Master Protein	Q6ULP2	Aftiphilin OS=Homo sapiens OX=9606 GN=AFTPH PE=1 SV=3	0	24.94	10	8	13	8	936	102.1	4.54			15.57	2.6			1.93						7	4			2						6	4			2				transport	other membranes;cytosol;ER/Golgi;nucleus;other cell component	other molecular function	Pf15045	54812	AFTPH
406	High	Master Protein	Q6DD88	Atlastin-3 OS=Homo sapiens OX=9606 GN=ATL3 PE=1 SV=1	0	24.934	13	6	19	6	541	60.5	5.66			9.92	2.73	4.82	3.05	2.45						6	6	3	2	2						4	5	3	2	2				cell organization and biogenesis;other biological processes	other membranes;ER/Golgi	other molecular function	Pf02263, Pf02841	25923	ATL3
407	High	Master Protein	Q96C24	Synaptotagmin-like protein 4 OS=Homo sapiens OX=9606 GN=SYTL4 PE=1 SV=2	0	24.838	16	10	12	10	671	76	8.98			9.07	8.14									6	6									5	6							cell organization and biogenesis;stress response;transport;other biological processes	plasma membrane;other membranes;ER/Golgi;other cytoplasmic organelle	signal transduction activity or receptor binding;other molecular function	Pf00168, Pf02318	94121	SYTL4
408	High	Master Protein	A0A3B3ITW3	ATP-binding cassette sub-family D member 3 OS=Homo sapiens OX=9606 GN=ABCD3 PE=1 SV=2	0	24.653	11	8	11	8	659	75.4	9.39		1.61	13.17	0		1.61						1	8	1		1						1	6	1		1					transport	other membranes;other cytoplasmic organelle;other cell component	transporter activity;other molecular function	Pf00005, Pf06472		ABCD3
409	High	Master Protein	Q5T749	Keratinocyte proline-rich protein OS=Homo sapiens OX=9606 GN=KPRP PE=1 SV=1	0	24.604	22	9	22	9	579	64.1	8.27	3.58	5.19	6.98	4.71	4.82	2.75	2.66	5.1			2	3	4	5	3	2	1	2			2	3	4	5	3	2	1	1				other cell component			448834	KPRP
410	High	Master Protein	P49189	4-trimethylaminobutyraldehyde dehydrogenase OS=Homo sapiens OX=9606 GN=ALDH9A1 PE=1 SV=3	0	24.555	18	9	16	9	494	53.8	5.87			4.22	7.59	0	2.74		0					4	6	1	4		1					4	6	1	4		1			cell organization and biogenesis;other metabolic processes	cytosol;other cell component	other molecular function	Pf00171	223	ALDH9A1
411	High	Master Protein	Q92797	Symplekin OS=Homo sapiens OX=9606 GN=SYMPK PE=1 SV=2	0	24.555	9	11	19	11	1274	141.1	6.13			14.13	9.82									10	9									8	7							cell adhesion;RNA metabolism OR transcription;other metabolic processes;other biological processes	plasma membrane;other membranes;cytosol;cytoskeleton;nucleus;other cell component		Pf11935, Pf12295	8189	SYMPK
412	High	Master Protein	Q08554	Desmocollin-1 OS=Homo sapiens OX=9606 GN=DSC1 PE=1 SV=2	0	24.533	13	9	19	9	894	99.9	5.43	4.81	6.05	5.29	0	0	7.79	2.46				3	2	4	3	3	3	1				3	2	4	3	3	3	1				cell adhesion	plasma membrane;other membranes;other cell component	other molecular function	Pf00028, Pf01049, Pf08758	1823	DSC1
413	High	Master Protein	P53618	Coatomer subunit beta OS=Homo sapiens OX=9606 GN=COPB1 PE=1 SV=3	0	24.449	9	9	14	9	953	107.1	6.05			7.85	3.22	2.24	2.37		2.21					5	5	2	1		1					3	5	2	1		1			transport	plasma membrane;other membranes;cytosol;ER/Golgi;other cell component	other molecular function	Pf01602, Pf07718, Pf14806	1315	COPB1
414	High	Master Protein	Q8IWJ2	GRIP and coiled-coil domain-containing protein 2 OS=Homo sapiens OX=9606 GN=GCC2 PE=1 SV=4	0	24.406	5	7	11	7	1684	195.8	5.14			9.41	11.46									5	6									5	6							cell organization and biogenesis;transport;other biological processes	cytosol;ER/Golgi;nucleus	other molecular function	Pf01465, Pf16704	9648	GCC2
415	High	Master Protein	P37802	Transgelin-2 OS=Homo sapiens OX=9606 GN=TAGLN2 PE=1 SV=3	0	24.358	46	8	18	8	199	22.4	8.25	3.94	2.98	8.18	6.64			2.13				2	2	6	6			2				2	2	5	5			2				other biological processes	non-structural extracellular;cytosol;cytoskeleton		Pf00307, Pf00402	8407	TAGLN2
416	High	Master Protein	Q13948	Protein CASP OS=Homo sapiens OX=9606 GN=CUX1 PE=1 SV=2	0	24.242	15	8	9	8	678	77.4	5.44			9.17	3.94									5	4									5	4							transport	other membranes;ER/Golgi;nucleus		Pf08172	1523	CUX1
417	High	Master Protein	Q96F86	Enhancer of mRNA-decapping protein 3 OS=Homo sapiens OX=9606 GN=EDC3 PE=1 SV=1	0	24.219	19	9	14	9	508	56	7.11			2.45	17.17			0						2	11			1						2	8			1				cell organization and biogenesis;RNA metabolism OR transcription;other metabolic processes	cytosol;other cell component	nucleic acid binding activity;other molecular function	Pf03853, Pf09532, Pf12701, Pf16598	80153	EDC3
418	High	Master Protein	P46977	Dolichyl-diphosphooligosaccharide--protein glycosyltransferase subunit STT3A OS=Homo sapiens OX=9606 GN=STT3A PE=1 SV=2	0	24.183	10	9	14	9	705	80.5	8.07			9.46	4.69		2.21							8	4		2							8	4		2					protein metabolism;other metabolic processes	other membranes;ER/Golgi	other molecular function	Pf02516	3703	STT3A
419	High	Master Protein	Q96PY6	Serine/threonine-protein kinase Nek1 OS=Homo sapiens OX=9606 GN=NEK1 PE=1 SV=2	0	24.16	9	10	12	10	1258	142.7	5.94			1.76	13.61									5	7									5	7							cell cycle OR cell proliferation;cell organization and biogenesis;protein metabolism;other metabolic processes;other biological processes	cytosol;cytoskeleton;nucleus;other cell component	kinase activity;other molecular function	Pf00069	4750	NEK1
420	High	Master Protein	Q12931	Heat shock protein 75 kDa, mitochondrial OS=Homo sapiens OX=9606 GN=TRAP1 PE=1 SV=3	0	24.158	11	7	19	6	704	80.1	8.21	0		9.22	10.26	7.05	1.74	2.04				1		5	5	4	3	1				1		4	4	4	3	1				other biological processes	other membranes;mitochondrion;nucleus;other cell component	signal transduction activity or receptor binding;other molecular function	Pf00183, Pf02518	10131	TRAP1
421	High	Master Protein	P16403	Histone H1.2 OS=Homo sapiens OX=9606 GN=H1-2 PE=1 SV=2	0	23.982	34	8	11	3	213	21.4	10.93			8.16	9.21	1.95			2.1					5	4	1			1					5	4	1			1			cell organization and biogenesis;protein metabolism;other metabolic processes;other biological processes	nucleus;other cell component	nucleic acid binding activity	Pf00538	3006	H1-2
422	High	Master Protein	P61026	Ras-related protein Rab-10 OS=Homo sapiens OX=9606 GN=RAB10 PE=1 SV=1	0	23.98	30	7	19	3	200	22.5	8.38	0	2.61	6.49	6.75	4.17	4.19		0			1	1	5	5	4	2		1			1	1	4	4	4	2		1			cell cycle OR cell proliferation;cell organization and biogenesis;transport;developmental processes;other biological processes	plasma membrane;other membranes;cytosol;cytoskeleton;ER/Golgi;other cytoplasmic organelle;other cell component	cytoskeletal activity;other molecular function	Pf00071	10890	RAB10
423	High	Master Protein	E7ERK9	Translation initiation factor eIF-2B subunit delta OS=Homo sapiens OX=9606 GN=EIF2B4 PE=1 SV=1	0	23.979	17	8	15	1	544	59.7	9.42			5.33	6.52	0	3.37							5	6	1	3							5	6	1	3								Pf01008	8890	EIF2B4
424	High	Master Protein	P61106	Ras-related protein Rab-14 OS=Homo sapiens OX=9606 GN=RAB14 PE=1 SV=4	0	23.978	34	8	18	6	215	23.9	6.21	0	2.61	9.22	8.57	2.42	1.75		0			1	1	7	5	1	1		2			1	1	6	4	1	1		2			cell organization and biogenesis;stress response;transport;signal transduction;other biological processes	plasma membrane;other membranes;cytosol;ER/Golgi;other cytoplasmic organelle;other cell component	cytoskeletal activity;other molecular function	Pf00071	51552	RAB14
425	High	Master Protein	O75643	U5 small nuclear ribonucleoprotein 200 kDa helicase OS=Homo sapiens OX=9606 GN=SNRNP200 PE=1 SV=2	0	23.961	4	9	17	9	2136	244.4	6.06			8.54	8.44	0	1.86	0						7	5	1	3	1						7	5	1	3	1				cell organization and biogenesis;RNA metabolism OR transcription;other metabolic processes	nucleus	other molecular function	Pf00270, Pf00271, Pf02889, Pf18149	23020	SNRNP200
426	High	Master Protein	P62820	Ras-related protein Rab-1A OS=Homo sapiens OX=9606 GN=RAB1A PE=1 SV=3	0	23.909	32	8	21	2	205	22.7	6.21		2.61	4.67	5.09	5.87	5.77						1	6	6	4	4						1	5	5	4	4					cell adhesion;cell-cell signaling;cell organization and biogenesis;other metabolic processes;stress response;transport;other biological processes	other membranes;cytosol;ER/Golgi;other cytoplasmic organelle;other cell component	other molecular function	Pf00071	5861	RAB1A
427	High	Master Protein	A2A2F0	Ral GTPase-activating protein subunit beta (Fragment) OS=Homo sapiens OX=9606 GN=RALGAPB PE=1 SV=1	0	23.909	7	8	13	8	1323	147.3	6.76			14.01	2.26									8	5									7	5							other biological processes		enzyme regulator activity	Pf20412		RALGAPB
428	High	Master Protein	Q14739	Delta(14)-sterol reductase LBR OS=Homo sapiens OX=9606 GN=LBR PE=1 SV=2	0	23.907	14	8	13	8	615	70.7	9.36			8.39	8.56			0	0					5	6			1	1					5	6			1	1			other metabolic processes;developmental processes	other membranes;ER/Golgi;nucleus;other cell component	nucleic acid binding activity;other molecular function	Pf01222, Pf09465	3930	LBR
429	High	Master Protein	Q15746	Myosin light chain kinase, smooth muscle OS=Homo sapiens OX=9606 GN=MYLK PE=1 SV=4	0	23.868	6	9	14	9	1914	210.6	6.15			11.93	3.67									9	5									9	5							cell organization and biogenesis;protein metabolism;other metabolic processes;stress response;developmental processes;other biological processes	plasma membrane;other membranes;cytosol;cytoskeleton;other cell component	cytoskeletal activity;kinase activity;other molecular function	Pf00041, Pf00069, Pf07679, Pf16620	4638	MYLK
430	High	Master Protein	P18077	60S ribosomal protein L35a OS=Homo sapiens OX=9606 GN=RPL35A PE=1 SV=2	0	23.793	30	6	21	6	110	12.5	11.06		2.56	4.66	7.41	6.66	10.14	0	4.47				1	5	4	3	5	1	2				1	3	3	3	4	1	2			protein metabolism;RNA metabolism OR transcription;other metabolic processes;other biological processes	cytosol;translational apparatus;other cell component	nucleic acid binding activity;other molecular function	Pf01247	6165	RPL35A
431	High	Master Protein	ABV71562.1	UL32 [Human betaherpesvirus 5]	0	23.785	9	7	15	7	1049	112.7	8.78			5.66	7.34	1.98	2.14	4.09	1.86					3	5	2	2	2	1					3	5	2	2	2	1				other cell component	other molecular function	Pf06070		UL32
432	High	Master Protein	A0A0U1RQZ9	Probable global transcription activator SNF2L2 OS=Homo sapiens OX=9606 GN=SMARCA2 PE=1 SV=1	0	23.741	6	8	13	3	1428	162.3	8.32			11.78	6.99		0		0					6	5		1		1					6	5		1		1			cell organization and biogenesis;other biological processes	nucleus	other molecular function	Pf00176, Pf00271, Pf07529, Pf07533, Pf08880, Pf14619		SMARCA2
433	High	Master Protein	P42224	Signal transducer and activator of transcription 1-alpha/beta OS=Homo sapiens OX=9606 GN=STAT1 PE=1 SV=2	0	23.693	14	10	16	10	750	87.3	6.05	0	0	8.28	2.63	3.95	0	0				1	1	6	3	2	2	1				1	1	6	3	2	2	1				cell cycle OR cell proliferation;stress response;developmental processes;signal transduction;other biological processes	cytosol;nucleus;other cell component	signal transduction activity or receptor binding;nucleic acid binding activity;other molecular function	Pf00017, Pf01017, Pf02864, Pf02865, Pf12162	6772	STAT1
434	High	Master Protein	ABV71606.1	UL84 [Human betaherpesvirus 5]	0	23.687	12	7	16	7	583	65.2	8.1			4.7	4.09	0	2.27	2.35	1.99					5	5	1	3	1	1					4	5	1	3	1	1						Pf06284		UL84
435	High	Master Protein	A0A2R8YDR3	Tuberin (Fragment) OS=Homo sapiens OX=9606 GN=TSC2 PE=1 SV=1	0	23.648	7	9	15	9	1781	197.7	7.21			4.05	9.05									5	10									5	9							other biological processes	cytosol;nucleus	enzyme regulator activity	Pf02145, Pf03542, Pf11864		TSC2
436	High	Master Protein	Q13177	Serine/threonine-protein kinase PAK 2 OS=Homo sapiens OX=9606 GN=PAK2 PE=1 SV=3	0	23.645	19	7	16	7	524	58	5.96			4.62	14.91		0							5	9		2							4	6		2					cell organization and biogenesis;protein metabolism;other metabolic processes;developmental processes;signal transduction;other biological processes	plasma membrane;other membranes;cytosol;nucleus;other cell component	enzyme regulator activity;kinase activity;other molecular function	Pf00069, Pf00786	5062	PAK2
437	High	Master Protein	P60866	40S ribosomal protein S20 OS=Homo sapiens OX=9606 GN=RPS20 PE=1 SV=1	0	23.62	26	4	19	2	119	13.4	9.94		2.38	5.36	9.03	0	9.35	2.57					3	5	5	2	3	1					3	4	4	2	3	1				protein metabolism;other metabolic processes;other biological processes	cytosol;translational apparatus;nucleus;other cell component	enzyme regulator activity;other molecular function	Pf00338	6224	RPS20
438	High	Master Protein	A0A087X2I1	26S proteasome regulatory subunit 10B OS=Homo sapiens OX=9606 GN=PSMC6 PE=1 SV=1	0	23.616	26	11	17	11	403	45.8	7.78			6.4	8.15	1.9	4.4							5	5	2	5							5	4	2	5					protein metabolism;DNA metabolism;other metabolic processes;stress response;other biological processes	nucleus;other cell component	other molecular function	Pf00004, Pf16450, Pf17862	5706	PSMC6
439	High	Master Protein	O60763	General vesicular transport factor p115 OS=Homo sapiens OX=9606 GN=USO1 PE=1 SV=2	0	23.581	11	8	20	8	962	107.8	4.91			8.13	6.7	3.41	1.9		0					6	7	2	4		1					5	6	2	4		1			cell organization and biogenesis;transport;signal transduction;other biological processes	other membranes;cytosol;cytoskeleton;ER/Golgi;nucleus;other cell component		Pf04869, Pf04871, Pf18770	8615	USO1
440	High	Master Protein	Q5T321	Neurobeachin OS=Homo sapiens OX=9606 GN=NBEA PE=1 SV=2	0	23.444	3	8	11	6	2967	330.2	6.19			3.73	11.15									5	6									5	6							other biological processes	plasma membrane;other membranes;cytosol;ER/Golgi;nucleus	other molecular function	Pf02138, Pf06469, Pf13385, Pf14844, Pf15787, Pf20425, Pf20426	26960	NBEA
441	High	Master Protein	Q9UNH7	Sorting nexin-6 OS=Homo sapiens OX=9606 GN=SNX6 PE=1 SV=1	0	23.428	19	8	12	8	406	46.6	6.16			8.09	0		0							8	3		1							7	3		1					transport;other biological processes	other membranes;cytosol;nucleus;other cytoplasmic organelle;other cell component	signal transduction activity or receptor binding;cytoskeletal activity;other molecular function	Pf00787, Pf09325	58533	SNX6
442	High	Master Protein	Q01968	Inositol polyphosphate 5-phosphatase OCRL OS=Homo sapiens OX=9606 GN=OCRL PE=1 SV=3	0	23.415	9	8	17	8	901	104.1	6.55			9.47	16.72			0	0					7	7			2	1					5	5			2	1			cell organization and biogenesis;other metabolic processes;developmental processes;signal transduction;other biological processes	plasma membrane;other membranes;cytosol;ER/Golgi;nucleus;other cytoplasmic organelle;other cell component	enzyme regulator activity;other molecular function	Pf00620, Pf03372, Pf16726	4952	OCRL
443	High	Master Protein	H0Y860	Stromal interaction molecule 2 OS=Homo sapiens OX=9606 GN=STIM2 PE=1 SV=2	0	23.415	13	10	16	10	754	84.8	6.76			10.59	14.17				2.54					7	8				1					6	7				1			transport;other biological processes	other membranes;ER/Golgi	other molecular function	Pf07647, Pf16533	57620	STIM2
444	High	Master Protein	P31947	14-3-3 protein sigma OS=Homo sapiens OX=9606 GN=SFN PE=1 SV=1	0	23.288	27	8	16	5	248	27.8	4.74		2.24	2.26	16.46	0	0						2	2	10	1	1						2	2	6	1	1					cell organization and biogenesis;stress response;signal transduction;other biological processes	non-structural extracellular;cytosol;nucleus;other cell component	enzyme regulator activity;other molecular function	Pf00244	2810	SFN
445	High	Master Protein	Q6WCQ1	Myosin phosphatase Rho-interacting protein OS=Homo sapiens OX=9606 GN=MPRIP PE=1 SV=3	0	23.27	11	8	12	8	1025	116.5	6.21			12.34	5.87									6	6									5	5							cell organization and biogenesis	cytosol;cytoskeleton	cytoskeletal activity	Pf00169	23164	MPRIP
446	High	Master Protein	E9PFN4	Anion exchange protein OS=Homo sapiens OX=9606 GN=SLC4A7 PE=1 SV=1	0	23.221	7	7	13	2	1210	135.2	6.54			4.44	9.22	3.27		2.04						6	5	1		1						6	3	1		1				transport	other membranes	transporter activity	Pf00955, Pf07565	9497	SLC4A7
447	High	Master Protein	Q3SY84	Keratin, type II cytoskeletal 71 OS=Homo sapiens OX=9606 GN=KRT71 PE=1 SV=3	0	23.215	11	8	33	3	523	57.3	6.61	9.01	7.84	13.43	7.1	11.27	3.44					5	4	7	6	6	5					4	4	4	6	4	5					cell organization and biogenesis;other biological processes	cytosol;cytoskeleton		Pf00038, Pf16208	112802	KRT71
448	High	Master Protein	K7EMH1	60S ribosomal protein L22 (Fragment) OS=Homo sapiens OX=9606 GN=RPL22 PE=1 SV=1	0	23.12	44	5	19	5	89	10.4	9.66	2.05	2.18	11.33	14.45	1.65	3.69					1	1	6	6	1	4					1	1	5	4	1	4					protein metabolism;other metabolic processes	translational apparatus;other cell component	other molecular function	Pf01776		RPL22
449	High	Master Protein	Q96CW1	AP-2 complex subunit mu OS=Homo sapiens OX=9606 GN=AP2M1 PE=1 SV=2	0	23.111	19	10	18	10	435	49.6	9.54		0	5.98	5.74	1.78	0						2	4	9	2	1						2	4	8	2	1					cell organization and biogenesis;transport;other biological processes	plasma membrane;other membranes;cytosol;other cytoplasmic organelle;other cell component	signal transduction activity or receptor binding;other molecular function	Pf00928, Pf01217	1173	AP2M1
450	High	Master Protein	P48594	Serpin B4 OS=Homo sapiens OX=9606 GN=SERPINB4 PE=1 SV=2	0	22.982	32	10	17	2	390	44.8	6.21		12.51	5.84	3.5	5.11	2.22		0				6	3	4	2	1		1				6	3	4	2	1		1			other biological processes	non-structural extracellular;other cell component	enzyme regulator activity;other molecular function	Pf00079	6318	SERPINB4
451	High	Master Protein	P31946	14-3-3 protein beta/alpha OS=Homo sapiens OX=9606 GN=YWHAB PE=1 SV=3	0	22.91	29	8	20	4	246	28.1	4.83	0	0	0	6.69	0	2.96		0			1	1	5	6	2	4		1			1	1	4	5	2	4		1			transport;signal transduction;other biological processes	other membranes;cytosol;other cytoplasmic organelle;other cell component	enzyme regulator activity;other molecular function	Pf00244	7529	YWHAB
452	High	Master Protein	Q14678	KN motif and ankyrin repeat domain-containing protein 1 OS=Homo sapiens OX=9606 GN=KANK1 PE=1 SV=3	0	22.906	8	9	13	8	1352	147.2	5.3			6.53	4.38									5	8									5	8							cell cycle OR cell proliferation;cell organization and biogenesis;other biological processes	plasma membrane;other membranes;cytoskeleton;nucleus;other cell component	other molecular function	Pf00023, Pf12075	23189	KANK1
453	High	Master Protein	D6RER5	Septin OS=Homo sapiens OX=9606 GN=SEPTIN11 PE=1 SV=1	0	22.877	16	8	18	6	432	49.8	6.68			6.72	11.16			0	0					8	8			1	1					6	6			1	1				cytoskeleton	other molecular function	Pf00735		SEPTIN11
454	High	Master Protein	Q01518	Adenylyl cyclase-associated protein 1 OS=Homo sapiens OX=9606 GN=CAP1 PE=1 SV=5	0	22.853	21	8	16	8	475	51.9	8.06		2.44	4.09	8.58	2.01	6.81						1	4	6	2	3						1	4	5	2	3					cell organization and biogenesis;transport;signal transduction;other biological processes	non-structural extracellular;plasma membrane;other membranes;cytoskeleton;other cytoplasmic organelle;other cell component	cytoskeletal activity;other molecular function	Pf01213, Pf08603	10487	CAP1
455	High	Master Protein	O94905	Erlin-2 OS=Homo sapiens OX=9606 GN=ERLIN2 PE=1 SV=1	0	22.823	22	8	11	3	339	37.8	5.62		0	9.43	0		0	2.2					1	6	2		1	1					1	5	2		1	1				protein metabolism;other metabolic processes;stress response;signal transduction;other biological processes	plasma membrane;other membranes;cytosol;ER/Golgi;other cell component	other molecular function	Pf01145	11160	ERLIN2
456	High	Master Protein	H7BZJ3	Protein disulfide-isomerase A3 (Fragment) OS=Homo sapiens OX=9606 GN=PDIA3 PE=1 SV=1	0	22.817	51	7	27	1	123	13.5	7.3		2.98	9.09	8.08	8.47	12.02	2.32	2.89				3	5	4	4	9	1	1				3	4	4	4	7	1	1				ER/Golgi	other molecular function	Pf00085
457	High	Master Protein	P06576	ATP synthase subunit beta, mitochondrial OS=Homo sapiens OX=9606 GN=ATP5F1B PE=1 SV=3	0	22.799	19	7	16	7	529	56.5	5.4		2.31	1.69	7.1	5.42	4.92						2	2	5	3	4						2	2	4	2	4					other metabolic processes;transport;developmental processes;other biological processes	plasma membrane;other membranes;mitochondrion;other cell component	signal transduction activity or receptor binding;transporter activity;other molecular function	Pf00006, Pf02874	506	ATP5F1B
458	High	Master Protein	O95817	BAG family molecular chaperone regulator 3 OS=Homo sapiens OX=9606 GN=BAG3 PE=1 SV=3	0	22.783	20	8	14	8	575	61.6	6.95			8.71	7.42	2.24	1.65	1.73						7	3	1	1	2						7	3	1	1	2				cell organization and biogenesis;protein metabolism;other metabolic processes;stress response;transport;developmental processes;signal transduction;other biological processes	other membranes;cytosol;cytoskeleton;nucleus;other cell component	other molecular function	Pf00397, Pf02179	9531	BAG3
459	High	Master Protein	Q05639	Elongation factor 1-alpha 2 OS=Homo sapiens OX=9606 GN=EEF1A2 PE=1 SV=1	0	22.681	15	7	19	1	463	50.4	9.03	2.35	5.07	6.13	5.04	2.57	9.39					3	2	5	3	2	4					3	2	4	3	1	4					protein metabolism;other metabolic processes;other biological processes	other membranes;other cytoplasmic organelle;other cell component	nucleic acid binding activity;other molecular function	Pf00009, Pf03143, Pf03144	1917	EEF1A2
460	High	Master Protein	P51532	Transcription activator BRG1 OS=Homo sapiens OX=9606 GN=SMARCA4 PE=1 SV=2	0	22.652	5	7	14	2	1647	184.5	7.88			8.72	4.72		0	2.11	2.01					6	4		1	1	2					6	4		1	1	2			cell organization and biogenesis;RNA metabolism OR transcription;other metabolic processes;developmental processes;other biological processes	nucleus;other cell component	nucleic acid binding activity;other molecular function	Pf00176, Pf00271, Pf00439, Pf07529, Pf07533, Pf08880, Pf14619	6597	SMARCA4
461	High	Master Protein	Q9H0U4	Ras-related protein Rab-1B OS=Homo sapiens OX=9606 GN=RAB1B PE=1 SV=1	0	22.597	30	7	24	1	201	22.2	5.73	0	2.61	7.08	5.09	7.94	7.78					1	1	5	7	5	5					1	1	4	6	5	5					cell organization and biogenesis;other metabolic processes;transport;other biological processes	other membranes;cytosol;ER/Golgi;other cell component	other molecular function	Pf00071	81876	RAB1B
462	High	Master Protein	P31689	DnaJ homolog subfamily A member 1 OS=Homo sapiens OX=9606 GN=DNAJA1 PE=1 SV=2	0	22.564	15	6	16	6	397	44.8	7.08			12.16	0	2.63	2.37	2.5	0					7	2	3	2	1	1					6	2	3	2	1	1			stress response;other biological processes	other membranes;cytosol;cytoskeleton;mitochondrion;ER/Golgi;nucleus;other cell component	signal transduction activity or receptor binding;other molecular function	Pf00226, Pf00684, Pf01556	3301	DNAJA1
463	High	Master Protein	A0A0A0MSK5	Torsin-1A-interacting protein 1 OS=Homo sapiens OX=9606 GN=TOR1AIP1 PE=1 SV=1	0	22.503	19	7	13	7	462	52.4	7.06			6.65	9.93	1.95	0		0					6	4	1	1		1					5	4	1	1		1				other membranes;nucleus	other molecular function	Pf05609, Pf20443		TOR1AIP1
464	High	Master Protein	P04181	Ornithine aminotransferase, mitochondrial OS=Homo sapiens OX=9606 GN=OAT PE=1 SV=1	0	22.49	15	7	13	7	439	48.5	7.03			2.4	4.75	0	0	2.07						4	6	1	1	1						3	5	1	1	1				other metabolic processes;other biological processes	mitochondrion;nucleus;other cell component	other molecular function	Pf00202	4942	OAT
465	High	Master Protein	Q9HBM0	Vezatin OS=Homo sapiens OX=9606 GN=VEZT PE=1 SV=3	0	22.445	14	9	11	9	779	88.6	5.2			2.39	8.01			0						5	5			1						5	5			1				cell adhesion	plasma membrane;other membranes;cytosol;nucleus;other cell component	cytoskeletal activity	Pf12632	55591	VEZT
466	High	Master Protein	Q96CP6	Protein Aster-A OS=Homo sapiens OX=9606 GN=GRAMD1A PE=1 SV=2	0	22.44	13	8	13	7	724	80.6	6.74			4.91	9.28									6	7									5	6							cell organization and biogenesis;other metabolic processes;transport;other biological processes	plasma membrane;other membranes;cytosol;ER/Golgi;other cytoplasmic organelle;other cell component	transporter activity;other molecular function	Pf02893, Pf16016	57655	GRAMD1A
467	High	Master Protein	E9PLL6	60S ribosomal protein L27a OS=Homo sapiens OX=9606 GN=RPL27A PE=1 SV=1	0	22.404	56	7	13	7	108	12.2	11.46	1.86		10.36	7.14		1.8					1		7	4		1					1		6	4		1						cytosol;ER/Golgi;translational apparatus		Pf00828		RPL27A
468	High	Master Protein	A0A7I2V3F1	Aconitate hydratase, mitochondrial OS=Homo sapiens OX=9606 GN=ACO2 PE=1 SV=1	0	22.377	12	8	16	8	788	86.1	8.02		2.05	5.13	5.87	6.82	8.01						2	2	3	4	5						2	2	3	4	5					other metabolic processes	mitochondrion	other molecular function	Pf00330, Pf00694		ACO2
469	High	Master Protein	ABV71593.1	UL71 [Human betaherpesvirus 5]	0	22.357	18	6	15	6	380	42.1	5.29			6.92	10.15	1.79	1.65							5	8	1	1							4	6	1	1						other cell component		Pf04533		UL71
470	High	Master Protein	ABV71564.1	UL34 [Human betaherpesvirus 5]	0	22.354	22	7	15	7	407	45.4	6.48			6.96	9.9		0							8	6		1							7	6		1										UL34
471	High	Master Protein	H0YKD8	60S ribosomal protein L28 OS=Homo sapiens OX=9606 GN=RPL28 PE=1 SV=1	0	22.342	30	7	12	7	170	19.1	11.46	1.96		4.59	8.5		4.25					1		2	6		3					1		2	5		3					protein metabolism;other metabolic processes	cytosol;translational apparatus	other molecular function	Pf01778		RPL28
472	High	Master Protein	Q8N1G4	Leucine-rich repeat-containing protein 47 OS=Homo sapiens OX=9606 GN=LRRC47 PE=1 SV=1	0	22.333	13	8	18	8	583	63.4	8.28			11.21	4.51	5.55	4.23							5	5	3	5							5	5	3	5					protein metabolism;RNA metabolism OR transcription;other metabolic processes		other molecular function	Pf00560, Pf03483, Pf12799	57470	LRRC47
473	High	Master Protein	A0A5F9VB99	Sarcolemmal membrane-associated protein OS=Homo sapiens OX=9606 GN=SLMAP PE=1 SV=1	0	22.317	15	9	13	9	746	85.9	5.34			7.91	8.97									7	6									7	6							other biological processes	other membranes		Pf00498		SLMAP
474	High	Master Protein	Q08378	Golgin subfamily A member 3 OS=Homo sapiens OX=9606 GN=GOLGA3 PE=1 SV=2	0	22.292	6	8	10	8	1498	167.3	5.44			7.37	9.01									4	6									4	6							other biological processes	other membranes;cytosol;ER/Golgi;nucleus			2802	GOLGA3
475	High	Master Protein	F8W1R7	Myosin light polypeptide 6 OS=Homo sapiens OX=9606 GN=MYL6 PE=1 SV=1	0	22.276	45	7	24	7	145	16.3	4.65	1.61	4.8	8.44	6.09	5.1	1.71		2.15			5	3	5	5	3	2		1			5	3	4	5	3	2		1					other molecular function			MYL6
476	High	Master Protein	P46060	Ran GTPase-activating protein 1 OS=Homo sapiens OX=9606 GN=RANGAP1 PE=1 SV=1	0	22.257	15	8	17	8	587	63.5	4.68			8.39	15.79	2.73								7	9	1								6	7	1						protein metabolism;other metabolic processes;stress response;transport;signal transduction;other biological processes	other membranes;cytosol;cytoskeleton;nucleus;other cell component	enzyme regulator activity;nucleic acid binding activity;other molecular function	Pf07834, Pf13516	5905	RANGAP1
477	High	Master Protein	A0A0U1RQK7	Eukaryotic translation initiation factor 4 gamma 3 OS=Homo sapiens OX=9606 GN=EIF4G3 PE=1 SV=2	0	22.191	6	10	14	8	1774	195.2	5.62			9.71	7.79									9	5									9	5							protein metabolism;other metabolic processes		nucleic acid binding activity	Pf02020, Pf02847, Pf02854		EIF4G3
478	High	Master Protein	G5EA31	Protein transport protein Sec24C OS=Homo sapiens OX=9606 GN=SEC24C PE=1 SV=1	0	22.135	7	6	17	6	1042	111.9	6.37			7.51	7.75	3.66	0		1.65					6	6	2	2		1					5	6	2	2		1			transport	other membranes;cytosol;ER/Golgi	other molecular function	Pf00626, Pf04810, Pf04811, Pf04815, Pf08033		SEC24C
479	High	Master Protein	A0A5F9ZHJ7	Acetyl-CoA acetyltransferase, mitochondrial OS=Homo sapiens OX=9606 GN=ACAT1 PE=1 SV=1	0	22.128	25	8	15	8	315	33.5	9.32			1.94	3.45	7.88	4.34							2	5	4	4							2	5	4	4							other molecular function	Pf00108		ACAT1
480	High	Master Protein	sp	ALBU_BOVIN	0	22.116	13	8	19	5	607	69.2	6.18	5.84	4.79	0	2.01	2.37	0					2	2	5	4	2	4					2	2	4	4	2	3					stress response;other biological processes	non-structural extracellular;other cell component	nucleic acid binding activity;other molecular function	Pf00273	280717	ALB
481	High	Master Protein	J3KNI1	Component of oligomeric Golgi complex 4 OS=Homo sapiens OX=9606 GN=COG4 PE=1 SV=1	0	22.104	12	9	15	9	789	89.4	5.21			1.97	5.44			0						7	7			1						7	6			1				transport	other membranes;ER/Golgi		Pf08318	25839	COG4
482	High	Master Protein	Q8IWE2	Protein NOXP20 OS=Homo sapiens OX=9606 GN=FAM114A1 PE=1 SV=2	0	22.089	14	6	10	6	563	60.7	4.68			7.8	11.43									5	5									5	4								cytosol;ER/Golgi;nucleus		Pf05334	92689	FAM114A1
483	High	Master Protein	E7EVX2	Golgin subfamily A member 4 (Fragment) OS=Homo sapiens OX=9606 GN=GOLGA4 PE=1 SV=1	0	22.088	18	8	14	1	445	51	5.47			7.77	6.69				2.05					8	5				1					6	5				1								GOLGA4
484	High	Master Protein	K7ER00	Phenylalanine--tRNA ligase alpha subunit OS=Homo sapiens OX=9606 GN=FARSA PE=1 SV=1	0	22.085	18	6	14	6	548	62.4	7.84	2.93	0	7.34	6.74	8.05	4.76	2.81				2	2	2	2	3	2	1				2	2	2	2	3	2	1				protein metabolism;RNA metabolism OR transcription;other metabolic processes	other cell component	nucleic acid binding activity;other molecular function	Pf01409, Pf18552, Pf18553, Pf18554		FARSA
485	High	Master Protein	sp	GFP_AEQVI	0	22.078	21	6	15	6	238	26.9	6.06			16.93	6		0							10	3		2							6	3		2					other metabolic processes			Pf01353		289Gfp; GFP
486	High	Master Protein	P62917	60S ribosomal protein L8 OS=Homo sapiens OX=9606 GN=RPL8 PE=1 SV=2	0	21.988	26	7	19	7	257	28	11.03	2.1	2.26	4.36	14.87	6.19	6.12					1	1	2	8	3	4					1	1	2	7	3	3					protein metabolism;other metabolic processes	cytosol;translational apparatus;other cell component	nucleic acid binding activity;other molecular function	Pf00181, Pf03947	6132	RPL8
487	High	Master Protein	F5H157	Ras-related protein Rab-35 (Fragment) OS=Homo sapiens OX=9606 GN=RAB35 PE=1 SV=1	0	21.928	37	6	19	4	185	21.2	8.31		2.61	7.99	8.21	2.42	6.48	2.41	2.06				1	5	6	2	3	1	1				1	4	5	2	3	1	1					other molecular function	Pf00071		RAB35
488	High	Master Protein	A0A3B3IUA7	E3 ubiquitin/ISG15 ligase TRIM25 OS=Homo sapiens OX=9606 GN=TRIM25 PE=1 SV=1	0	21.911	18	8	15	8	456	51	7.77			6.83	7.49		0	0						5	8		1	1						4	7		1	1						other molecular function	Pf13445		TRIM25
489	High	Master Protein	Q5SRN7	HLA class I histocompatibility antigen, A alpha chain OS=Homo sapiens OX=9606 GN=HLA-A PE=1 SV=2	0	21.873	26	6	16	2	299	34.2	5.67	2.38		6.93	13.22		1.93	0	0			1		3	8		2	1	1			1		3	6		2	1	1						Pf00129, Pf07654		HLA-A
490	High	Master Protein	P52272	Heterogeneous nuclear ribonucleoprotein M OS=Homo sapiens OX=9606 GN=HNRNPM PE=1 SV=3	0	21.828	13	9	16	9	730	77.5	8.7			5.61	13.62	4.17	4.04							3	8	2	3							3	8	2	3					RNA metabolism OR transcription;other metabolic processes;stress response	nucleus;other cell component	nucleic acid binding activity;other molecular function	Pf00076, Pf11532	4670	HNRNPM
491	High	Master Protein	P39019	40S ribosomal protein S19 OS=Homo sapiens OX=9606 GN=RPS19 PE=1 SV=2	0	21.798	41	9	19	7	145	16.1	10.32		4.02	10.91	5.01	2.38	4.38	1.92					3	7	5	1	2	1					3	7	4	1	2	1				cell organization and biogenesis;protein metabolism;RNA metabolism OR transcription;other metabolic processes;stress response;developmental processes;other biological processes	cytosol;translational apparatus;nucleus;other cell component	other molecular function	Pf01090	6223	RPS19
492	High	Master Protein	Q04446	1,4-alpha-glucan-branching enzyme OS=Homo sapiens OX=9606 GN=GBE1 PE=1 SV=3	0	21.791	12	7	13	7	702	80.4	6.32	0		6.95	6.31	5.43	3.66					1		5	2	3	2					1		5	2	3	2					other metabolic processes;other biological processes	cytosol;other cell component	other molecular function	Pf00128, Pf02806, Pf02922	2632	GBE1
493	High	Master Protein	P19367	Hexokinase-1 OS=Homo sapiens OX=9606 GN=HK1 PE=1 SV=3	0	21.744	9	9	16	9	917	102.4	6.8			5.19	5.44	0	1.81							6	5	4	1							4	5	4	1					other metabolic processes;stress response;other biological processes	other membranes;cytosol;mitochondrion	kinase activity;other molecular function	Pf00349, Pf03727	3098	HK1
494	High	Master Protein	Q5JR08	Rho-related GTP-binding protein RhoC (Fragment) OS=Homo sapiens OX=9606 GN=RHOC PE=1 SV=8	0	21.73	30	6	14	2	188	21.5	6.58	0		4.48	16.18	1.71	0					1		3	8	1	1					1		2	6	1	1					stress response;signal transduction;other biological processes		other molecular function	Pf00071		RHOC
495	High	Master Protein	P29966	Myristoylated alanine-rich C-kinase substrate OS=Homo sapiens OX=9606 GN=MARCKS PE=1 SV=4	0	21.694	25	5	10	5	332	31.5	4.45		0	12.18	0	0	3.24						1	6	1	1	1						1	4	1	1	1					cell organization and biogenesis;developmental processes	plasma membrane;other membranes;cytoskeleton;nucleus;other cell component	cytoskeletal activity;other molecular function	Pf02063	4082	MARCKS
496	High	Master Protein	F8VZX2	Poly(rC)-binding protein 2 OS=Homo sapiens OX=9606 GN=PCBP2 PE=1 SV=1	0	21.647	20	6	22	3	321	33.8	8.24	1.65	0	10.48	7.98	4.09	5.91	0	2.06			1	1	6	5	2	3	1	3			1	1	4	5	2	3	1	3					nucleic acid binding activity	Pf00013		PCBP2
497	High	Master Protein	P52292	Importin subunit alpha-1 OS=Homo sapiens OX=9606 GN=KPNA2 PE=1 SV=1	0	21.636	21	8	18	8	529	57.8	5.4			5.47	7.48	2.12	5.95		0					5	7	1	4		1					4	5	1	4		1			cell-cell signaling;DNA metabolism;other metabolic processes;transport;signal transduction;other biological processes	plasma membrane;other membranes;cytosol;ER/Golgi;nucleus;other cell component	other molecular function	Pf00514, Pf01749, Pf16186	3838	KPNA2
498	High	Master Protein	A0A087WTA5	Translation initiation factor eIF-2B subunit delta OS=Homo sapiens OX=9606 GN=EIF2B4 PE=1 SV=1	0	21.585	18	8	15	1	520	57.5	9.38			7.77	3.8	0	3.37							6	5	1	3							6	5	1	3
499	High	Master Protein	P11216	Glycogen phosphorylase, brain form OS=Homo sapiens OX=9606 GN=PYGB PE=1 SV=5	0	21.57	12	9	16	7	843	96.6	6.86			7.91	6.73		0							7	7		2							6	7		2					other metabolic processes	non-structural extracellular;other cytoplasmic organelle;other cell component	other molecular function	Pf00343	5834	PYGB
500	High	Master Protein	Q9NQC7	Ubiquitin carboxyl-terminal hydrolase CYLD OS=Homo sapiens OX=9606 GN=CYLD PE=1 SV=1	0	21.518	10	9	11	9	956	107.2	5.59			4.66	5.37									7	4									7	4							cell-cell signaling;cell cycle OR cell proliferation;protein metabolism;other metabolic processes;stress response;signal transduction;other biological processes	plasma membrane;other membranes;cytosol;cytoskeleton;other cell component	other molecular function	Pf00443, Pf01302, Pf16607	1540	CYLD
501	High	Master Protein	ABV71543.1	UL13 [Human betaherpesvirus 5]	0	21.518	20	8	12	8	473	54.5	9.95			10.47	12.2		0							5	6		1							5	5		1										UL13
502	High	Master Protein	J3QQJ5	Trafficking protein particle complex subunit 8 OS=Homo sapiens OX=9606 GN=TRAPPC8 PE=1 SV=1	0	21.489	6	9	11	9	1381	154.9	6.98			5.15	4.61									6	5									6	5										Pf12739		TRAPPC8
503	High	Master Protein	ABV71586.1	UL55 [Human betaherpesvirus 5]	0	21.447	8	8	13	8	907	101.9	7.52			6.87	3.85	2.86	0							4	6	2	1							3	6	2	1					other biological processes	other membranes;other cell component		Pf00606, Pf12154, Pf17416, Pf17417		UL55
504	High	Master Protein	G3V5N8	Zinc finger FYVE domain-containing protein 1 OS=Homo sapiens OX=9606 GN=ZFYVE1 PE=1 SV=1	0	21.398	10	7	11	7	789	88.4	7.55			8.17	2.6			0						5	5			1						5	5			1					ER/Golgi	other molecular function	Pf01363		ZFYVE1
505	High	Master Protein	P46459	Vesicle-fusing ATPase OS=Homo sapiens OX=9606 GN=NSF PE=1 SV=3	0	21.328	15	10	17	10	744	82.5	6.95			9.88	6.94	0	1.73		0					5	8	2	1		1					5	6	2	1		1			cell organization and biogenesis;transport;other biological processes	plasma membrane;other membranes;cytosol;ER/Golgi;other cell component	signal transduction activity or receptor binding;other molecular function	Pf00004, Pf02359, Pf02933, Pf17862	4905	NSF
506	High	Master Protein	Q96S66	Chloride channel CLIC-like protein 1 OS=Homo sapiens OX=9606 GN=CLCC1 PE=1 SV=1	0	21.327	18	8	11	8	551	62	5.55			8.17	11.06									5	6									5	6							transport	other membranes;ER/Golgi;nucleus;other cell component	transporter activity	Pf05934	23155	CLCC1
507	High	Master Protein	P09543	2',3'-cyclic-nucleotide 3'-phosphodiesterase OS=Homo sapiens OX=9606 GN=CNP PE=1 SV=2	0	21.252	20	8	17	8	421	47.5	9.07		2.66	6.47	8.99	4.34	6.92		2.08				1	4	5	2	4		1				1	4	5	2	3		1			cell-cell signaling;cell organization and biogenesis;other metabolic processes;transport;developmental processes;other biological processes	non-structural extracellular;plasma membrane;other membranes;cytoskeleton;mitochondrion;other cell component	nucleic acid binding activity;other molecular function	Pf05881, Pf13671	1267	CNP
508	High	Master Protein	A0A2R8YDQ0	Uncharacterized protein OS=Homo sapiens OX=9606 PE=3 SV=1	0	21.192	11	8	11	8	599	68.7	7.01			8.2	4.22		1.67							7	3		1							6	3		1					transport	other membranes;other cytoplasmic organelle;other cell component		Pf00995
509	High	Master Protein	P54886	Delta-1-pyrroline-5-carboxylate synthase OS=Homo sapiens OX=9606 GN=ALDH18A1 PE=1 SV=2	0	21.192	11	8	17	8	795	87.2	7.12			6.35	5.86	2.02	4.41	0						4	7	2	3	1						3	5	2	3	1				other metabolic processes	other membranes;mitochondrion	kinase activity;other molecular function	Pf00171, Pf00696	5832	ALDH18A1
510	High	Master Protein	E9PLK3	Aminopeptidase OS=Homo sapiens OX=9606 GN=NPEPPS PE=1 SV=1	0	21.187	8	7	12	7	915	102.9	5.6			3.59	3.28	0	1.87							6	3	2	1							5	3	2	1						cytosol	other molecular function	Pf01433, Pf11838, Pf17900	9520	NPEPPS
511	High	Master Protein	E7EQV9	Ribosomal protein L15 (Fragment) OS=Homo sapiens OX=9606 GN=RPL15 PE=1 SV=1	0	21.177	39	7	19	7	174	20.5	11.28	0	0	6.65	12.1	1.66	2.49					1	2	6	6	1	3					1	2	5	5	1	3					protein metabolism;other metabolic processes	cytosol;translational apparatus	other molecular function	Pf00827		RPL15
512	High	Master Protein	O00401	Neural Wiskott-Aldrich syndrome protein OS=Homo sapiens OX=9606 GN=WASL PE=1 SV=2	0	21.175	18	7	8	7	505	54.8	7.93			5.3	6.99									5	3									5	3							cell cycle OR cell proliferation;cell organization and biogenesis;transport;developmental processes;other biological processes	plasma membrane;other membranes;cytosol;cytoskeleton;nucleus;other cell component	enzyme regulator activity;cytoskeletal activity	Pf00568, Pf00786, Pf02205	8976	WASL
513	High	Master Protein	Q5VUA4	Zinc finger protein 318 OS=Homo sapiens OX=9606 GN=ZNF318 PE=1 SV=2	0	21.16	4	8	11	8	2279	251	7.2			7.34	5.13									7	4									6	4							cell cycle OR cell proliferation;other biological processes	cytosol;nucleus	nucleic acid binding activity;other molecular function		24149	ZNF318
514	High	Master Protein	Q9H269	Vacuolar protein sorting-associated protein 16 homolog OS=Homo sapiens OX=9606 GN=VPS16 PE=1 SV=2	0	21.147	8	8	10	8	839	94.6	6.77			3.85	6.26		0	0						3	5		1	1						2	5		1	1				cell organization and biogenesis;other metabolic processes;transport;other biological processes	other membranes;other cytoplasmic organelle;other cell component	cytoskeletal activity	Pf04840, Pf04841	64601	VPS16
515	High	Master Protein	O96005	Cleft lip and palate transmembrane protein 1 OS=Homo sapiens OX=9606 GN=CLPTM1 PE=1 SV=1	0	21.101	13	7	16	7	669	76	6.3		2.13	5.88	8.76	7.48	5.82						1	4	5	4	2						1	4	4	4	2					other biological processes	plasma membrane;other membranes		Pf05602	1209	CLPTM1
516	High	Master Protein	Q99442	Translocation protein SEC62 OS=Homo sapiens OX=9606 GN=SEC62 PE=1 SV=1	0	21.066	14	6	16	6	399	45.8	7.12			8.65	9.13	2.94	0	2.29						6	7	1	1	1						5	6	1	1	1				transport	other membranes;ER/Golgi	other molecular function	Pf03839	7095	SEC62
517	High	Master Protein	Q14573	Inositol 1,4,5-trisphosphate receptor type 3 OS=Homo sapiens OX=9606 GN=ITPR3 PE=1 SV=2	0	21.028	3	7	8	6	2671	303.9	6.48			3.66	6.62									5	3									5	3							transport;signal transduction;other biological processes	plasma membrane;other membranes;cytosol;ER/Golgi;nucleus;other cell component	transporter activity;other molecular function	Pf00520, Pf01365, Pf02815, Pf08454, Pf08709	3710	ITPR3
518	High	Master Protein	Q13045	Protein flightless-1 homolog OS=Homo sapiens OX=9606 GN=FLII PE=1 SV=2	0	21.022	6	7	16	7	1269	144.7	6.05			9.26	11.17	2.76	6.98							5	6	1	4							5	6	1	3					cell organization and biogenesis;other biological processes	cytosol;cytoskeleton;nucleus;other cell component	cytoskeletal activity;other molecular function	Pf00626, Pf12799, Pf13855	2314	FLII
519	High	Master Protein	Q14974	Importin subunit beta-1 OS=Homo sapiens OX=9606 GN=KPNB1 PE=1 SV=2	0	21.005	10	8	15	8	876	97.1	4.78			4.62	3.61	3.28	4.61		0					5	5	2	2		1					4	5	2	2		1			cell cycle OR cell proliferation;cell organization and biogenesis;transport;signal transduction;other biological processes	non-structural extracellular;other membranes;cytosol;ER/Golgi;nucleus;other cell component	other molecular function	Pf00514, Pf03810	3837	KPNB1
520	High	Master Protein	P13489	Ribonuclease inhibitor OS=Homo sapiens OX=9606 GN=RNH1 PE=1 SV=2	0	20.958	21	7	19	7	461	49.9	4.82		5.34	6.73	6.47	3.79	4.05						2	4	7	2	4						2	4	5	2	4					RNA metabolism OR transcription;other metabolic processes;other biological processes	non-structural extracellular;cytosol;nucleus	enzyme regulator activity	Pf13516, Pf18779	6050	RNH1
521	High	Master Protein	O75052	Carboxyl-terminal PDZ ligand of neuronal nitric oxide synthase protein OS=Homo sapiens OX=9606 GN=NOS1AP PE=1 SV=3	0	20.957	20	8	10	8	506	56.1	6.3			8.23	8.71									6	4									6	3							cell organization and biogenesis;other biological processes	plasma membrane;other membranes;cytosol;cytoskeleton;mitochondrion;ER/Golgi;nucleus;other cell component	other molecular function	Pf00640	9722	NOS1AP
522	High	Master Protein	A0A7I2V584	Signal recognition particle 54 kDa protein OS=Homo sapiens OX=9606 GN=SRP54 PE=1 SV=1	0	20.925	20	7	9	7	339	37.6	6.44			5.73	5.21	2.28								4	4	1								4	3	1						transport	translational apparatus	nucleic acid binding activity;other molecular function	Pf00448, Pf02881		SRP54
523	High	Master Protein	Q9HC35	Echinoderm microtubule-associated protein-like 4 OS=Homo sapiens OX=9606 GN=EML4 PE=1 SV=3	0	20.873	8	8	10	8	981	108.8	6.4			8.79	4.47			0						4	5			1						4	5			1				cell cycle OR cell proliferation;cell organization and biogenesis;other biological processes	cytosol;cytoskeleton;other cell component	cytoskeletal activity	Pf00400, Pf03451, Pf07714	27436	EML4
524	High	Master Protein	Q8IYD1	Eukaryotic peptide chain release factor GTP-binding subunit ERF3B OS=Homo sapiens OX=9606 GN=GSPT2 PE=1 SV=2	0	20.829	11	8	10	2	628	68.8	5.43			4.59	5.02				2.53					4	5				1					4	5				1			cell cycle OR cell proliferation;cell organization and biogenesis;protein metabolism;RNA metabolism OR transcription;other metabolic processes	cytosol;other cell component	nucleic acid binding activity;other molecular function	Pf00009, Pf03143, Pf07145	23708	GSPT2
525	High	Master Protein	Q96KC8	DnaJ homolog subfamily C member 1 OS=Homo sapiens OX=9606 GN=DNAJC1 PE=1 SV=1	0	20.828	12	6	11	6	554	63.8	8.63			4.1	2.01			0	1.98					3	6			1	1					2	5			1	1			other biological processes	plasma membrane;other membranes;ER/Golgi;nucleus	nucleic acid binding activity;other molecular function	Pf00226, Pf00249	64215	DNAJC1
526	High	Master Protein	O43822	Cilia- and flagella-associated protein 410 OS=Homo sapiens OX=9606 GN=CFAP410 PE=1 SV=1	0	20.78	27	7	14	7	256	28.3	7.34			6.67	4.84			0	0					7	5			1	1					7	5			1	1			cell organization and biogenesis;stress response;signal transduction;other biological processes	plasma membrane;other membranes;cytosol;cytoskeleton;mitochondrion;other cell component			755	CFAP410
527	High	Master Protein	E7EMC7	Sequestosome-1 OS=Homo sapiens OX=9606 GN=SQSTM1 PE=1 SV=1	0	20.779	28	7	13	7	378	41	7.52			5.02	6.52		0	2.68						5	5		1	2						4	4		1	2					other cytoplasmic organelle	other molecular function	Pf00564, Pf00569		SQSTM1
528	High	Master Protein	O75477	Erlin-1 OS=Homo sapiens OX=9606 GN=ERLIN1 PE=1 SV=2	0	20.744	19	7	9	2	348	39.1	7.87			7.3	1.66		0	2.2						5	2		1	1						4	2		1	1				protein metabolism;other metabolic processes;stress response;signal transduction;other biological processes	other membranes;ER/Golgi;other cell component	other molecular function	Pf01145	10613	ERLIN1
529	High	Master Protein	Q6STE5	SWI/SNF-related matrix-associated actin-dependent regulator of chromatin subfamily D member 3 OS=Homo sapiens OX=9606 GN=SMARCD3 PE=1 SV=1	0	20.702	16	6	13	6	483	55	9.35			7.16	4.87									8	5									6	4							cell organization and biogenesis;developmental processes;other biological processes	nucleus;other cell component	signal transduction activity or receptor binding;other molecular function	Pf02201	6604	SMARCD3
530	High	Master Protein	A0A7P0TA35	Protein disulfide-isomerase OS=Homo sapiens OX=9606 GN=P4HB PE=1 SV=1	0	20.681	15	7	16	7	542	61	5.01		4.22	2.15	9.28	0	2.65						2	3	5	2	4						2	3	4	2	3						ER/Golgi	other molecular function	Pf00085, Pf13848		P4HB
531	High	Master Protein	O95782	AP-2 complex subunit alpha-1 OS=Homo sapiens OX=9606 GN=AP2A1 PE=1 SV=3	0	20.646	9	9	14	6	977	107.5	7.03			2.2	2.59	0	0							6	5	2	1							6	5	2	1					transport;other biological processes	plasma membrane;other membranes;cytosol;ER/Golgi;other cytoplasmic organelle;other cell component	signal transduction activity or receptor binding;other molecular function	Pf01602, Pf02296, Pf02883	160	AP2A1
532	High	Master Protein	O00429	Dynamin-1-like protein OS=Homo sapiens OX=9606 GN=DNM1L PE=1 SV=2	0	20.625	13	8	10	8	736	81.8	6.81			4.31	4.13									6	4									6	4							cell organization and biogenesis;transport;signal transduction;other biological processes	plasma membrane;other membranes;cytosol;cytoskeleton;mitochondrion;ER/Golgi;other cytoplasmic organelle;other cell component	enzyme regulator activity;cytoskeletal activity;other molecular function	Pf00350, Pf01031, Pf02212	10059	DNM1L
533	High	Master Protein	P51153	Ras-related protein Rab-13 OS=Homo sapiens OX=9606 GN=RAB13 PE=1 SV=1	0	20.609	39	7	11	5	203	22.8	9.19			9.16	4.02	0								5	5	1								5	5	1						cell organization and biogenesis;transport;developmental processes;signal transduction;other biological processes	plasma membrane;other membranes;cytosol;ER/Golgi;other cytoplasmic organelle;other cell component	other molecular function	Pf00071	5872	RAB13
534	High	Master Protein	A0A0C4DGB5	Calpain inhibitor OS=Homo sapiens OX=9606 GN=CAST PE=1 SV=2	0	20.482	10	6	10	2	741	79.7	5.08			9.67	2.03			0						5	4			1						5	3			1					cytosol;ER/Golgi		Pf00748		CAST
535	High	Master Protein	AEP13897.1	BirA [Co-expression vector pCDF-BIRA]	0	20.425	19	6	13	6	322	35.4	8.05			6.14	6.71			2.8	2.94					4	6			2	1					4	4			2	1
536	High	Master Protein	Q9H1I8	Activating signal cointegrator 1 complex subunit 2 OS=Homo sapiens OX=9606 GN=ASCC2 PE=1 SV=3	0	20.414	5	5	7	5	757	86.3	5.16			3.91	11									3	4									3	3							protein metabolism;DNA metabolism;other metabolic processes;stress response;other biological processes	nucleus	other molecular function	Pf02845	84164	ASCC2
537	High	Master Protein	Q969X5	Endoplasmic reticulum-Golgi intermediate compartment protein 1 OS=Homo sapiens OX=9606 GN=ERGIC1 PE=1 SV=1	0	20.392	22	7	13	7	290	32.6	7.06			6.37	3.35		0		2.59					6	4		2		1					5	3		2		1			transport	other membranes;ER/Golgi;nucleus;other cell component		Pf07970, Pf13850	57222	ERGIC1
538	High	Master Protein	P07858	Cathepsin B OS=Homo sapiens OX=9606 GN=CTSB PE=1 SV=3	0	20.378	21	6	14	6	339	37.8	6.3	0	0	5.78	9.15	2.44						1	1	5	6	1						1	1	4	4	1						protein metabolism;other metabolic processes;developmental processes;other biological processes	non-structural extracellular;plasma membrane;other membranes;other cytoplasmic organelle;other cell component	other molecular function	Pf00112, Pf08127	1508	CTSB
539	High	Master Protein	P34897	Serine hydroxymethyltransferase, mitochondrial OS=Homo sapiens OX=9606 GN=SHMT2 PE=1 SV=3	0	20.362	19	9	12	9	504	56	8.53			3.44	1.88	0	0							6	4	1	1							5	4	1	1					cell organization and biogenesis;protein metabolism;other metabolic processes;stress response;other biological processes	other membranes;cytosol;cytoskeleton;mitochondrion;nucleus;other cell component	nucleic acid binding activity;other molecular function	Pf00464	6472	SHMT2
540	High	Master Protein	sp	RS27A_HUMAN	0	20.36	51	7	27	7	156	18	9.64	0	0	9.47	12.26		5.98					1	1	8	11		6					1	1	5	5		3					protein metabolism;other metabolic processes	plasma membrane;other membranes;cytosol;mitochondrion;ER/Golgi;translational apparatus;nucleus;other cytoplasmic organelle;other cell component	other molecular function	Pf00240, Pf01599	100032038; 100052644; 100286787; 100394663; 100401239; 100411672; 100476697; 100514637; 100985757; 101020976; 101029100; 101059860; 101092929; 101136689; 101316708; 101361983; 101385092; 101571052; 101674222; 101710786; 101822924; 101864869; 101962652; 102142514; 102187139; 102420450; 102527818; 102746286; 102746862; 102816131; 102926163; 102976798; 103010032; 103088763; 103121632; 103220242; 103…	HEL112; LOC101361983; LOC102746862; LOC102816131; LOC111148109; LOC111534944; LOC112620074; LOC116566029; rps27a; Rps27a; RPS27A; rps27a.S
541	High	Master Protein	Q9NZN4	EH domain-containing protein 2 OS=Homo sapiens OX=9606 GN=EHD2 PE=1 SV=2	0	20.351	15	8	17	7	543	61.1	6.46			2.47	4.94	0	1.61							5	4	4	4							5	3	4	3					cell organization and biogenesis;transport;other biological processes	non-structural extracellular;plasma membrane;other membranes;cytosol;cytoskeleton;nucleus;other cytoplasmic organelle;other cell component	nucleic acid binding activity;other molecular function	Pf00350, Pf12763, Pf16880, Pf18150	30846	EHD2
542	High	Master Protein	Q01650	Large neutral amino acids transporter small subunit 1 OS=Homo sapiens OX=9606 GN=SLC7A5 PE=1 SV=2	0	20.276	7	3	12	3	507	55	7.72			7.43	11.83	2.28	1.68							4	6	1	1							2	3	1	1					transport;other biological processes	plasma membrane;other membranes;cytosol;other cytoplasmic organelle;other cell component	transporter activity;other molecular function	Pf13520	8140	SLC7A5
543	High	Master Protein	P62280	40S ribosomal protein S11 OS=Homo sapiens OX=9606 GN=RPS11 PE=1 SV=3	0	20.272	39	7	14	7	158	18.4	10.3		2.15	2.21	8.42	0	3.36						1	3	6	1	3						1	3	5	1	3					protein metabolism;other metabolic processes	cytosol;translational apparatus;nucleus	nucleic acid binding activity;other molecular function	Pf00366, Pf16205	6205	RPS11
544	High	Master Protein	O75381	Peroxisomal membrane protein PEX14 OS=Homo sapiens OX=9606 GN=PEX14 PE=1 SV=1	0	20.247	26	6	10	6	377	41.2	4.94			4.33	1.6									7	3									6	3							cell organization and biogenesis;transport;other biological processes	other membranes;cytosol;nucleus;other cytoplasmic organelle;other cell component	signal transduction activity or receptor binding;cytoskeletal activity;other molecular function	Pf04695	5195	PEX14
545	High	Master Protein	A0A6I8PU73	DnaJ homolog subfamily C member 7 OS=Homo sapiens OX=9606 GN=DNAJC7 PE=1 SV=1	0	20.165	14	8	13	8	497	56.7	7.14			5.87	0	7.64	6.98							3	3	3	4							3	3	2	4						cytosol;nucleus		Pf00226, Pf13181, Pf13414, Pf13432		DNAJC7
546	High	Master Protein	C9JRP1	Anion exchange protein (Fragment) OS=Homo sapiens OX=9606 GN=SLC4A7 PE=1 SV=1	0	20.157	9	7	12	2	1051	118.4	7.31			0	6.97	3.27		2.04						5	5	1		1						5	3	1		1				transport	other membranes	transporter activity	Pf00955, Pf07565		SLC4A7
547	High	Master Protein	Q7Z3T8	Zinc finger FYVE domain-containing protein 16 OS=Homo sapiens OX=9606 GN=ZFYVE16 PE=1 SV=3	0	20.084	5	8	10	8	1539	168.8	4.82			7.65	1.83									8	2									8	2							cell organization and biogenesis;transport;signal transduction;other biological processes	other membranes;cytosol;other cytoplasmic organelle;other cell component	other molecular function	Pf01363, Pf11979	9765	ZFYVE16
548	High	Master Protein	Q92504	Zinc transporter SLC39A7 OS=Homo sapiens OX=9606 GN=SLC39A7 PE=1 SV=2	0	20.078	7	3	17	3	469	50.1	6.87	2.4		7.84	7.44	9.18	9.14	4.09	5.66			1		2	3	3	3	2	3			1		1	2	2	2	2	2			transport;other biological processes	other membranes;ER/Golgi;nucleus	transporter activity	Pf02535	7922	SLC39A7
549	High	Master Protein	P25205	DNA replication licensing factor MCM3 OS=Homo sapiens OX=9606 GN=MCM3 PE=1 SV=3	0	20.068	11	9	10	9	808	90.9	5.77			5.93	4.11		0							5	3		2							5	3		2					cell cycle OR cell proliferation;cell organization and biogenesis;DNA metabolism;other metabolic processes;stress response;other biological processes	cytoskeleton;nucleus;other cell component	nucleic acid binding activity;other molecular function	Pf00493, Pf14551, Pf17207, Pf17855	4172	MCM3
550	High	Master Protein	P51610	Host cell factor 1 OS=Homo sapiens OX=9606 GN=HCFC1 PE=1 SV=2	0	20.045	5	8	9	8	2035	208.6	7.46			3.23	3.74			0						4	4			1						4	3			1				cell cycle OR cell proliferation;cell organization and biogenesis;protein metabolism;other metabolic processes;other biological processes	nucleus;other cell component	other molecular function	Pf01344, Pf13415	3054	HCFC1
551	High	Master Protein	Q15365	Poly(rC)-binding protein 1 OS=Homo sapiens OX=9606 GN=PCBP1 PE=1 SV=2	0	20.027	22	7	19	4	356	37.5	7.09	1.65	0	9.56	5.63	4.21	1.88		2.06			1	1	6	5	2	2		2			1	1	5	5	2	2		2			other biological processes	cytosol;nucleus;other cell component	nucleic acid binding activity;other molecular function	Pf00013	5093	PCBP1
552	High	Master Protein	A0A7I2V3W6	Exportin-1 OS=Homo sapiens OX=9606 GN=XPO1 PE=1 SV=1	0	20.021	7	6	14	6	999	115.1	6.16			7.18	4.88	4.43	4.69	0						5	4	2	2	1						5	4	1	2	1				transport	nucleus;other cell component	other molecular function	Pf03810, Pf08389, Pf08767, Pf18777, Pf18784, Pf18787		XPO1
553	High	Master Protein	A0A1W2PNX8	Protein unc-45 homolog A OS=Homo sapiens OX=9606 GN=UNC45A PE=1 SV=1	0	19.972	8	9	11	9	1084	118.3	6.71			5.83	5.27	0								5	5	1								5	5	1						other biological processes	cytosol;ER/Golgi;nucleus		Pf11701, Pf13181, Pf13432		UNC45A
554	High	Master Protein	K7EKI8	Periplakin OS=Homo sapiens OX=9606 GN=PPL PE=1 SV=1	0	19.927	4	7	12	7	1754	204.4	5.62		0	8.51	8.6								1	4	7								1	3	6							cell organization and biogenesis	cytoskeleton;other cell component		Pf17902		PPL
555	High	Master Protein	Q96KG9	N-terminal kinase-like protein OS=Homo sapiens OX=9606 GN=SCYL1 PE=1 SV=1	0	19.917	10	8	12	8	808	89.6	6.3			3.5	4.66		0		0					5	5		1		1					5	5		1		1			protein metabolism;other metabolic processes;stress response;transport;developmental processes;other biological processes	other membranes;cytosol;cytoskeleton;ER/Golgi;nucleus;other cell component	nucleic acid binding activity;kinase activity;other molecular function	Pf00069	57410	SCYL1
556	High	Master Protein	Q14847	LIM and SH3 domain protein 1 OS=Homo sapiens OX=9606 GN=LASP1 PE=1 SV=2	0	19.903	22	6	10	6	261	29.7	7.05			5.35	6.47									5	5									5	5							transport	cytoskeleton;other cell component	transporter activity;cytoskeletal activity;other molecular function	Pf00412, Pf00880, Pf14604	3927	LASP1
557	High	Master Protein	A0A0A0MRJ3	Neuron navigator 1 OS=Homo sapiens OX=9606 GN=NAV1 PE=1 SV=1	0	19.88	6	8	10	8	1830	197.3	8.22			2.15	2.03									4	6									4	6							developmental processes					NAV1
558	High	Master Protein	O43143	ATP-dependent RNA helicase DHX15 OS=Homo sapiens OX=9606 GN=DHX15 PE=1 SV=2	0	19.862	8	6	14	6	795	90.9	7.46			4.88	11.61	1.68			0					4	7	2			1					3	5	2			1			RNA metabolism OR transcription;other metabolic processes;stress response;other biological processes	nucleus	nucleic acid binding activity;other molecular function	Pf00270, Pf00271, Pf04408, Pf07717	1665	DHX15
559	High	Master Protein	P04279	Semenogelin-1 OS=Homo sapiens OX=9606 GN=SEMG1 PE=1 SV=2	0	19.812	23	10	12	9	462	52.1	9.29	8.58				3.8						10				2						10				2						stress response;other biological processes	non-structural extracellular;other cell component	other molecular function	Pf05474	6406	SEMG1
560	High	Master Protein	Q6P2Q9	Pre-mRNA-processing-splicing factor 8 OS=Homo sapiens OX=9606 GN=PRPF8 PE=1 SV=2	0	19.785	3	8	11	8	2335	273.4	8.84			8.38	0		0							8	1		2							7	1		2					cell organization and biogenesis;RNA metabolism OR transcription;other metabolic processes;other biological processes	nucleus	nucleic acid binding activity;other molecular function	Pf01398, Pf08082, Pf08083, Pf08084, Pf10596, Pf10597, Pf10598, Pf12134	10594	PRPF8
561	High	Master Protein	A0A096LP25	AP2-associated protein kinase 1 OS=Homo sapiens OX=9606 GN=AAK1 PE=1 SV=2	0	19.778	9	7	12	7	1163	125.8	7.59			2.15	13.61	1.83		1.62						3	7	1		1						3	7	1		1						kinase activity;other molecular function	Pf00069, Pf15282		AAK1
562	High	Master Protein	P31939	Bifunctional purine biosynthesis protein ATIC OS=Homo sapiens OX=9606 GN=ATIC PE=1 SV=3	0	19.776	15	7	10	7	592	64.6	6.71			7.35	3.86	4.05	1.65							5	2	2	1							5	2	2	1					other metabolic processes;developmental processes;other biological processes	plasma membrane;other membranes;cytosol	other molecular function	Pf01808, Pf02142	471	ATIC
563	High	Master Protein	P49959	Double-strand break repair protein MRE11 OS=Homo sapiens OX=9606 GN=MRE11 PE=1 SV=3	0	19.766	11	7	9	7	708	80.5	5.9			1.63	8.92									3	6									3	5							cell cycle OR cell proliferation;cell organization and biogenesis;DNA metabolism;other metabolic processes;stress response;signal transduction;other biological processes	cytosol;nucleus;other cell component	nucleic acid binding activity;other molecular function	Pf00149, Pf04152	4361	MRE11
564	High	Master Protein	B5ME19	Eukaryotic translation initiation factor 3 subunit C-like protein OS=Homo sapiens OX=9606 GN=EIF3CL PE=1 SV=1	0	19.748	7	6	14	6	914	105.4	5.64			7.72	7.55	2.3	0							5	7	1	1							4	5	1	1					cell organization and biogenesis;protein metabolism;other metabolic processes	translational apparatus;other cell component	nucleic acid binding activity;other molecular function	Pf01399, Pf05470	728689	EIF3CL
565	High	Master Protein	Q9P035	Very-long-chain (3R)-3-hydroxyacyl-CoA dehydratase 3 OS=Homo sapiens OX=9606 GN=HACD3 PE=1 SV=2	0	19.718	13	7	8	7	362	43.1	8.94			6.75	9.45									3	5									3	5							other metabolic processes;stress response;signal transduction;other biological processes	other membranes;ER/Golgi;nucleus	enzyme regulator activity;other molecular function	Pf04387	51495	HACD3
566	High	Master Protein	H7BY91	60S ribosomal protein L36a OS=Homo sapiens OX=9606 GN=RPL36A PE=3 SV=2	0	19.706	51	6	9	2	70	8.2	10.4			3.09	10.86	2.35	4.19	1.75						1	4	1	2	1						1	4	1	2	1				protein metabolism;other metabolic processes	translational apparatus	other molecular function	Pf00935		RPL36A
567	High	Master Protein	Q04917	14-3-3 protein eta OS=Homo sapiens OX=9606 GN=YWHAH PE=1 SV=4	0	19.693	28	8	18	5	246	28.2	4.84			5.34	7.02	2.02	1.76		0					5	7	3	2		1					5	4	3	2		1			other metabolic processes;transport;signal transduction;other biological processes	plasma membrane;other membranes;cytosol;other cell component	signal transduction activity or receptor binding;cytoskeletal activity;other molecular function	Pf00244	7533	YWHAH
568	High	Master Protein	Q9Y5K6	CD2-associated protein OS=Homo sapiens OX=9606 GN=CD2AP PE=1 SV=1	0	19.602	14	7	10	7	639	71.4	6.4			7.37	6.75									6	4									5	4							cell adhesion;cell cycle OR cell proliferation;cell organization and biogenesis;protein metabolism;other metabolic processes;signal transduction;other biological processes	plasma membrane;other membranes;cytoskeleton;nucleus;other cell component	signal transduction activity or receptor binding;cytoskeletal activity;other molecular function	Pf00018, Pf14604	23607	CD2AP
569	High	Master Protein	B1AK88	F-actin-capping protein subunit beta OS=Homo sapiens OX=9606 GN=CAPZB PE=1 SV=1	0	19.56	19	5	9	5	301	33.8	6.43			4.47	8.92	0								2	5	2								1	4	2						cell organization and biogenesis	cytoskeleton	cytoskeletal activity	Pf01115	832	CAPZB
570	High	Master Protein	P12236	ADP/ATP translocase 3 OS=Homo sapiens OX=9606 GN=SLC25A6 PE=1 SV=4	0	19.478	26	8	18	8	298	32.8	9.74		1.83	3.75	9.22	4.64		2.28	2.1				3	4	6	3		1	1				3	4	5	3		1	1			transport;other biological processes	other membranes;mitochondrion	transporter activity	Pf00153	293	SLC25A6
571	High	Master Protein	Q8N766	ER membrane protein complex subunit 1 OS=Homo sapiens OX=9606 GN=EMC1 PE=1 SV=1	0	19.446	6	7	12	7	993	111.7	7.66			5.78	3.97	0								7	4	1								6	4	1						cell organization and biogenesis	other membranes;ER/Golgi;other cell component		Pf07774, Pf13360	23065	EMC1
572	High	Master Protein	A0A0B4J1R6	Transketolase OS=Homo sapiens OX=9606 GN=TKT PE=1 SV=1	0	19.417	18	9	17	9	457	49.9	7.91		0	2.02	0	0	1.87	0					4	4	1	1	4	3					4	3	1	1	4	3
573	High	Master Protein	Q7L576	Cytoplasmic FMR1-interacting protein 1 OS=Homo sapiens OX=9606 GN=CYFIP1 PE=1 SV=1	0	19.406	8	8	13	8	1253	145.1	6.9		0	2.45	4.94	0	2.66	2.02					1	5	3	1	2	1					1	4	3	1	2	1				cell organization and biogenesis;developmental processes;signal transduction;other biological processes	non-structural extracellular;cytosol;other cell component	cytoskeletal activity;nucleic acid binding activity;other molecular function	Pf05994, Pf07159	23191	CYFIP1
574	High	Master Protein	Q14746	Conserved oligomeric Golgi complex subunit 2 OS=Homo sapiens OX=9606 GN=COG2 PE=1 SV=1	0	19.398	15	8	12	8	738	83.2	6.62			5.54	4.35									6	6									6	6							cell organization and biogenesis;other metabolic processes;transport	other membranes;cytosol;ER/Golgi	other molecular function	Pf06148, Pf12022	22796	COG2
575	High	Master Protein	P20930	Filaggrin OS=Homo sapiens OX=9606 GN=FLG PE=1 SV=3	0	19.367	9	8	14	8	4061	434.9	9.25	0	0			11.51	7.72					1	3			6	4					1	3			6	4					protein metabolism;other metabolic processes;other biological processes	plasma membrane;cytosol;other cell component	bone, tooth or skin structural activity;other molecular function	Pf01023, Pf03516	2312	FLG
576	High	Master Protein	Q9HCH0	Nck-associated protein 5-like OS=Homo sapiens OX=9606 GN=NCKAP5L PE=1 SV=4	0	19.296	7	7	7	7	1334	139.4	8.06			1.78	6.64									2	5									2	5							cell organization and biogenesis	cytoskeleton;other cell component		Pf15246	57701	NCKAP5L
577	High	Master Protein	Q96T51	RUN and FYVE domain-containing protein 1 OS=Homo sapiens OX=9606 GN=RUFY1 PE=1 SV=2	0	19.249	13	8	10	8	708	79.8	5.74			8.25	5.14									6	4									6	4							transport;signal transduction;other biological processes	other membranes;cytosol;nucleus;other cytoplasmic organelle;other cell component	other molecular function	Pf01363, Pf02759	80230	RUFY1
578	High	Master Protein	P60981	Destrin OS=Homo sapiens OX=9606 GN=DSTN PE=1 SV=3	0	19.231	32	6	12	6	165	18.5	7.85			1.7	6.22		7.84		0					3	4		3		2					3	4		2		2			cell organization and biogenesis;other biological processes	cytoskeleton;other cell component	cytoskeletal activity	Pf00241	11034	DSTN
579	High	Master Protein	Q8WW12	PEST proteolytic signal-containing nuclear protein OS=Homo sapiens OX=9606 GN=PCNP PE=1 SV=2	0	19.221	37	5	8	5	178	18.9	7.49			1.75	7.19				6.35					2	4				2					2	4				2			cell cycle OR cell proliferation;protein metabolism;other metabolic processes	nucleus		Pf15473	57092	PCNP
580	High	Master Protein	P62191	26S proteasome regulatory subunit 4 OS=Homo sapiens OX=9606 GN=PSMC1 PE=1 SV=1	0	19.143	17	7	22	6	440	49.2	6.21			11.9	12.59	2	7.7		0					7	7	1	5		2					4	4	1	4		1			protein metabolism;other metabolic processes;other biological processes	cytosol;nucleus;other cell component	other molecular function	Pf00004, Pf16450, Pf17862	5700	PSMC1
581	High	Master Protein	P55084	Trifunctional enzyme subunit beta, mitochondrial OS=Homo sapiens OX=9606 GN=HADHB PE=1 SV=3	0	19.137	14	7	16	7	474	51.3	9.41		0	3.78	1.96	1.64	4.42						1	3	4	3	5						1	3	4	3	5					other metabolic processes;other biological processes	other membranes;mitochondrion;ER/Golgi	nucleic acid binding activity;other molecular function	Pf00108, Pf02803	3032	HADHB
582	High	Master Protein	P37837	Transaldolase OS=Homo sapiens OX=9606 GN=TALDO1 PE=1 SV=2	0	19.116	18	6	10	6	337	37.5	6.81		0	4.51	4.46	1.88	2.79						1	3	3	1	2						1	3	3	1	2					other metabolic processes	cytosol;other cell component	other molecular function	Pf00923	6888	TALDO1
583	High	Master Protein	Q9Y2V7	Conserved oligomeric Golgi complex subunit 6 OS=Homo sapiens OX=9606 GN=COG6 PE=1 SV=2	0	19.05	11	7	9	7	657	73.2	5.76			4.37	2.18			0						4	4			1						4	4			1				cell organization and biogenesis;other metabolic processes;transport	other membranes;ER/Golgi		Pf06419	57511	COG6
584	High	Master Protein	P18031	Tyrosine-protein phosphatase non-receptor type 1 OS=Homo sapiens OX=9606 GN=PTPN1 PE=1 SV=1	0	19.024	15	5	10	5	435	49.9	6.27			8.83	4.76				0					6	3				1					4	3				1			cell organization and biogenesis;protein metabolism;other metabolic processes;stress response;signal transduction;other biological processes	other membranes;cytosol;mitochondrion;ER/Golgi;other cytoplasmic organelle;other cell component	signal transduction activity or receptor binding;other molecular function	Pf00102	5770	PTPN1
585	High	Master Protein	B8ZZY2	Arf-GAP domain and FG repeat-containing protein 1 OS=Homo sapiens OX=9606 GN=AGFG1 PE=1 SV=1	0	18.923	13	5	10	4	541	56.4	8.65			5.24	10.4				0					2	6				2					2	5				2				other cell component	enzyme regulator activity	Pf01412		AGFG1
586	High	Master Protein	Q5T0N5	Formin-binding protein 1-like OS=Homo sapiens OX=9606 GN=FNBP1L PE=1 SV=3	0	18.866	10	5	10	5	605	70	6.64			3.11	9.1				0					4	5				1					4	5				1			cell organization and biogenesis;other metabolic processes;transport;signal transduction;other biological processes	plasma membrane;other membranes;cytosol;cytoskeleton;other cell component	other molecular function	Pf00018, Pf00611	54874	FNBP1L
587	High	Master Protein	Q8NFC6	Biorientation of chromosomes in cell division protein 1-like 1 OS=Homo sapiens OX=9606 GN=BOD1L1 PE=1 SV=2	0	18.851	4	7	11	7	3051	330.3	5.08			5.75	7.56									7	4									6	4							protein metabolism;DNA metabolism;other metabolic processes;stress response;other biological processes	cytoskeleton;nucleus;other cell component	enzyme regulator activity;other molecular function	Pf05205	259282	BOD1L1
588	High	Master Protein	Q9Y4G6	Talin-2 OS=Homo sapiens OX=9606 GN=TLN2 PE=1 SV=4	0	18.843	3	7	16	2	2542	271.4	5.57			6.65	10.23	1.86	1.61	0	1.98					5	7	1	1	1	1					4	6	1	1	1	1			cell adhesion;cell organization and biogenesis	plasma membrane;other membranes;cytoskeleton;other cell component	signal transduction activity or receptor binding;cytoskeletal activity;other molecular function	Pf00373, Pf01608, Pf08913, Pf09141, Pf16511	83660	TLN2
589	High	Master Protein	P10412	Histone H1.4 OS=Homo sapiens OX=9606 GN=H1-4 PE=1 SV=2	0	18.795	33	6	12	1	219	21.9	11.03			4.12	11.36	1.95	2.39		4.13					3	5	1	1		2					3	5	1	1		2			cell organization and biogenesis;protein metabolism;other metabolic processes;other biological processes	nucleus;other cell component	nucleic acid binding activity	Pf00538	3008	H1-4
590	High	Master Protein	Q9Y6G9	Cytoplasmic dynein 1 light intermediate chain 1 OS=Homo sapiens OX=9606 GN=DYNC1LI1 PE=1 SV=3	0	18.794	18	5	11	5	523	56.5	6.42			12.37	6.99									6	5									4	4							cell cycle OR cell proliferation;cell organization and biogenesis;other biological processes	plasma membrane;other membranes;cytosol;cytoskeleton;other cell component	other molecular function	Pf05783	51143	DYNC1LI1
591	High	Master Protein	P34932	Heat shock 70 kDa protein 4 OS=Homo sapiens OX=9606 GN=HSPA4 PE=1 SV=4	0	18.785	9	7	18	6	840	94.3	5.19	0		5.85	8.8	0	3.81	0	0			1		5	4	2	3	2	1			1		5	3	2	3	2	1			cell organization and biogenesis;stress response;transport	non-structural extracellular;cytosol;mitochondrion;nucleus	other molecular function	Pf00012	3308	HSPA4
592	High	Master Protein	P04844	Dolichyl-diphosphooligosaccharide--protein glycosyltransferase subunit 2 OS=Homo sapiens OX=9606 GN=RPN2 PE=1 SV=3	0	18.724	16	7	14	7	631	69.2	5.69	4.78	9.92	2.43	1.87	2.66	2.21					3	3	2	1	2	3					3	2	2	1	2	3					protein metabolism;other metabolic processes;other biological processes	other membranes;ER/Golgi;nucleus;other cytoplasmic organelle	translation activity	Pf05817	6185	RPN2
593	High	Master Protein	Q08211	ATP-dependent RNA helicase A OS=Homo sapiens OX=9606 GN=DHX9 PE=1 SV=4	0	18.701	7	8	16	8	1270	140.9	6.84			10.09	6.04	1.87	0							6	4	1	5							5	4	1	5					cell organization and biogenesis;DNA metabolism;RNA metabolism OR transcription;other metabolic processes;stress response;transport;other biological processes	cytosol;cytoskeleton;translational apparatus;nucleus;other cell component	nucleic acid binding activity;other molecular function	Pf00035, Pf00270, Pf00271, Pf04408, Pf07717	1660	DHX9
594	High	Master Protein	P62277	40S ribosomal protein S13 OS=Homo sapiens OX=9606 GN=RPS13 PE=1 SV=2	0	18.699	46	7	18	7	151	17.2	10.54			5.44	10.01	1.62	2.23							5	7	4	2							5	7	3	2					protein metabolism;other metabolic processes;other biological processes	cytosol;translational apparatus;nucleus;other cell component	nucleic acid binding activity;other molecular function	Pf00312, Pf08069	6207	RPS13
595	High	Master Protein	Q14195	Dihydropyrimidinase-related protein 3 OS=Homo sapiens OX=9606 GN=DPYSL3 PE=1 SV=1	0	18.667	17	8	12	6	570	61.9	6.49			6.61	3.9	2.44	6.25							5	3	1	3							5	3	1	3					cell organization and biogenesis;stress response;developmental processes;other biological processes	non-structural extracellular;cytosol;cytoskeleton;ER/Golgi;other cell component	cytoskeletal activity;other molecular function	Pf01979	1809	DPYSL3
596	High	Master Protein	Q2L6G2	HLA class I histocompatibility antigen B alpha chain OS=Homo sapiens OX=9606 GN=HLA-B PE=1 SV=1	0	18.656	21	6	12	3	362	40.5	6.2			4.84	8.95	1.69	1.93	0						3	6	1	1	1						3	5	1	1	1				stress response;signal transduction;other biological processes	plasma membrane;other membranes;ER/Golgi;other cytoplasmic organelle;other cell component		Pf00129, Pf06623, Pf07654		HLA-B
597	High	Master Protein	P62805	Histone H4 OS=Homo sapiens OX=9606 GN=H4C1 PE=1 SV=2	0	18.63	52	6	15	6	103	11.4	11.36	1.9	12.15	2.13	2.8	4.6	0					1	8	1	1	3	1					1	6	1	1	3	1					cell organization and biogenesis;RNA metabolism OR transcription;other metabolic processes;other biological processes	non-structural extracellular;nucleus;other cell component	nucleic acid binding activity;other molecular function	Pf15511	121504; 554313; 8294; 8359; 8360; 8361; 8362; 8363; 8364; 8365; 8366; 8367; 8368; 8370	H4-16; H4C1; H4C11; H4C12; H4C13; H4C14; H4C15; H4C2; H4C3; H4C4; H4C5; H4C6; H4C8; H4C9
598	High	Master Protein	H0YNE9	Ras-related protein Rab-8B (Fragment) OS=Homo sapiens OX=9606 GN=RAB8B PE=1 SV=1	0	18.627	24	6	16	1	188	21.9	8.48		2.61	4.67	6.75	2.42	1.75		0				1	5	6	1	2		1				1	4	5	1	2		1					other molecular function	Pf00071		RAB8B
599	High	Master Protein	I3NI23	Lipid droplet assembly factor 1 OS=Homo sapiens OX=9606 GN=LDAF1 PE=1 SV=1	0	18.591	22	5	13	5	163	17.5	6.76			9.74	10.73			3.33						5	6			2						4	4			2					other membranes;ER/Golgi;other cell component		Pf16015	57146	LDAF1
600	High	Master Protein	P00533	Epidermal growth factor receptor OS=Homo sapiens OX=9606 GN=EGFR PE=1 SV=2	0	18.53	7	7	10	7	1210	134.2	6.68			5.82	4.12									5	5									5	5							cell adhesion;cell organization and biogenesis;protein metabolism;other metabolic processes;stress response;developmental processes;signal transduction;other biological processes	non-structural extracellular;plasma membrane;other membranes;ER/Golgi;nucleus;other cytoplasmic organelle;other cell component	cytoskeletal activity;nucleic acid binding activity;kinase activity;other molecular function	Pf00757, Pf01030, Pf07714, Pf14843	1956	EGFR
601	High	Master Protein	Q12904	Aminoacyl tRNA synthase complex-interacting multifunctional protein 1 OS=Homo sapiens OX=9606 GN=AIMP1 PE=1 SV=2	0	18.52	17	5	13	5	312	34.3	8.43			11.22	11.2		7.52							4	6		3							3	5		2					cell-cell signaling;protein metabolism;other metabolic processes;stress response;developmental processes;signal transduction;other biological processes	non-structural extracellular;cytosol;ER/Golgi;nucleus;other cell component	signal transduction activity or receptor binding;nucleic acid binding activity;other molecular function	Pf01588	9255	AIMP1
602	High	Master Protein	A0A1W2PNP0	GPI transamidase component PIG-T (Fragment) OS=Homo sapiens OX=9606 GN=PIGT PE=1 SV=1	0	18.511	11	6	13	6	580	65.9	8.65			7.73	7.18	0		1.76						6	5	1		1						5	4	1		1				protein metabolism;other metabolic processes	other membranes;ER/Golgi		Pf04113		PIGT
603	High	Master Protein	P63000	Ras-related C3 botulinum toxin substrate 1 OS=Homo sapiens OX=9606 GN=RAC1 PE=1 SV=1	0	18.456	32	6	15	5	192	21.4	8.5	0		8.15	9.84	1.81	5.43		2.39			2		4	4	1	3		1			2		3	3	1	2		1			cell adhesion;cell-cell signaling;cell organization and biogenesis;other metabolic processes;stress response;transport;developmental processes;signal transduction;other biological processes	plasma membrane;other membranes;cytosol;cytoskeleton;ER/Golgi;other cytoplasmic organelle;other cell component	other molecular function	Pf00071	5879	RAC1
604	High	Master Protein	D6R9P9	GRAM domain-containing protein 2B OS=Homo sapiens OX=9606 GN=GRAMD2B PE=1 SV=1	0	18.441	61	5	11	5	87	9.6	8.18			8.92	10.51				0					4	6				1					4	4				1								GRAMD2B
605	High	Master Protein	Q14203	Dynactin subunit 1 OS=Homo sapiens OX=9606 GN=DCTN1 PE=1 SV=3	0	18.434	6	6	7	6	1278	141.6	5.81			4.77	2.13		0							3	3		1							3	3		1					cell cycle OR cell proliferation;cell organization and biogenesis;transport;developmental processes;other biological processes	non-structural extracellular;cytosol;cytoskeleton;nucleus;other cell component	cytoskeletal activity;other molecular function	Pf01302, Pf12455	1639	DCTN1
606	High	Master Protein	F8W6I7	Helix-destabilizing protein OS=Homo sapiens OX=9606 GN=HNRNPA1 PE=1 SV=2	0	18.426	15	4	9	4	307	33.1	9.13		2.38	6.56	8.15				0				1	3	4				1				1	3	4				1			RNA metabolism OR transcription;other metabolic processes	nucleus;other cell component	nucleic acid binding activity	Pf00076, Pf11627		HNRNPA1
607	High	Master Protein	Q9H270	Vacuolar protein sorting-associated protein 11 homolog OS=Homo sapiens OX=9606 GN=VPS11 PE=1 SV=1	0	18.391	9	7	12	7	941	107.8	7.05			11.53	3.63									7	5									7	5							cell organization and biogenesis;protein metabolism;other metabolic processes;transport;other biological processes	other membranes;other cytoplasmic organelle;other cell component	other molecular function	Pf00637, Pf12451, Pf13923	55823	VPS11
608	High	Master Protein	P63010	AP-2 complex subunit beta OS=Homo sapiens OX=9606 GN=AP2B1 PE=1 SV=1	0	18.361	6	7	12	3	937	104.5	5.38			10.17	4.27	1.75	4.25							6	3	1	2							6	3	1	2					cell organization and biogenesis;transport;developmental processes;other biological processes	plasma membrane;other membranes;cytosol;other cytoplasmic organelle;other cell component	other molecular function	Pf01602, Pf02883, Pf09066	163	AP2B1
609	High	Master Protein	Q9UP95	Solute carrier family 12 member 4 OS=Homo sapiens OX=9606 GN=SLC12A4 PE=1 SV=2	0	18.341	7	7	9	7	1085	120.6	6.44			5.27	0									4	5									4	5							cell-cell signaling;cell organization and biogenesis;transport;other biological processes	plasma membrane;other membranes;other cell component	transporter activity;other molecular function	Pf00324, Pf03522	6560	SLC12A4
610	High	Master Protein	B9A067	MICOS complex subunit MIC60 OS=Homo sapiens OX=9606 GN=IMMT PE=1 SV=2	0	18.273	11	7	9	7	711	78.9	7.06			2.98	2.65	1.85	0							3	4	1	1							3	4	1	1						other membranes;mitochondrion		Pf09731		IMMT
611	High	Master Protein	ABV71616.1	UL94 [Human betaherpesvirus 5]	0	18.228	15	6	21	6	345	38.2	6.7			3.88	5.17	1.71	3.53	0	1.84					5	6	3	5	1	1					5	4	3	5	1	1				other cell component		Pf03044		UL94
612	High	Master Protein	ABV71592.1	UL70 [Human betaherpesvirus 5]	0	18.208	9	6	9	6	946	107.7	7.31			5.01	2.17	0								5	3	1								4	3	1						DNA metabolism;RNA metabolism OR transcription;other metabolic processes;other biological processes	other cell component	other molecular function	Pf03121		UL70
613	High	Master Protein	P61224	Ras-related protein Rap-1b OS=Homo sapiens OX=9606 GN=RAP1B PE=1 SV=1	0	18.16	27	5	10	5	184	20.8	5.78			3.81	5.96	0	0							3	5	1	1							3	5	1	1					cell cycle OR cell proliferation;signal transduction;other biological processes	plasma membrane;other membranes;cytosol;other cytoplasmic organelle;other cell component	other molecular function	Pf00071	5908	RAP1B
614	High	Master Protein	P84095	Rho-related GTP-binding protein RhoG OS=Homo sapiens OX=9606 GN=RHOG PE=1 SV=1	0	18.098	23	4	9	3	191	21.3	8.12			8.09	2.2	0	0		0					4	2	1	1		1					4	2	1	1		1			cell organization and biogenesis;transport;developmental processes;signal transduction;other biological processes	plasma membrane;other membranes;cytosol;cytoskeleton;ER/Golgi;other cell component	other molecular function	Pf00071	391	RHOG
615	High	Master Protein	ABV71643.1	UL148 [Human betaherpesvirus 5]	0	18.098	16	8	21	8	316	36.4	9.04			8.27	7.55	1.73	0	1.75	1.71					5	7	1	3	1	4					5	5	1	2	1	2				other membranes				UL148
616	High	Master Protein	Q13492	Phosphatidylinositol-binding clathrin assembly protein OS=Homo sapiens OX=9606 GN=PICALM PE=1 SV=2	0	18.093	9	6	7	6	652	70.7	7.9			4.3	4.56									4	3									4	3							cell organization and biogenesis;transport;developmental processes;other biological processes	plasma membrane;other membranes;cytosol;ER/Golgi;nucleus;other cytoplasmic organelle;other cell component	signal transduction activity or receptor binding;cytoskeletal activity;other molecular function	Pf07651	8301	PICALM
617	High	Master Protein	ABV71566.1	UL36 [Human betaherpesvirus 5]	0	18.088	11	5	11	5	476	54.8	6.27			6.4	7.32		0							4	6		1							4	5		1								Pf02393		UL36
618	High	Master Protein	P26038	Moesin OS=Homo sapiens OX=9606 GN=MSN PE=1 SV=3	0	18.078	10	8	11	6	577	67.8	6.4		0	5.89	2.05	0	2.14						1	5	1	2	2						1	4	1	2	2					cell adhesion;cell cycle OR cell proliferation;cell organization and biogenesis;other biological processes	plasma membrane;other membranes;cytosol;cytoskeleton;other cell component	signal transduction activity or receptor binding;cytoskeletal activity;nucleic acid binding activity;other molecular function	Pf00373, Pf00769, Pf09379, Pf09380, Pf20492	4478	MSN
619	High	Master Protein	ABV71584.1	UL53 [Human betaherpesvirus 5]	0	18.064	15	4	7	4	376	42.3	7.52			6.61	4.73	0								2	4	1								2	3	1						other biological processes	other membranes;other cell component	other molecular function	Pf02718		NEC1; UL53
620	High	Master Protein	H0Y2Y8	Zyxin (Fragment) OS=Homo sapiens OX=9606 GN=ZYX PE=1 SV=1	0	18.063	13	5	7	5	540	57.6	6.87			2.91	8.56			0						2	4			1						2	3			1					plasma membrane;other membranes;cytosol;cytoskeleton;other cell component	other molecular function	Pf00412		ZYX
621	High	Master Protein	E9PDF6	Unconventional myosin-Ib OS=Homo sapiens OX=9606 GN=MYO1B PE=1 SV=1	0	18.014	7	6	11	6	1107	128.4	9.31	0	0	4.62	5.22							1	2	3	5							1	2	3	4								plasma membrane;other membranes;cytoskeleton	cytoskeletal activity;other molecular function	Pf00063, Pf00612, Pf06017	4430	MYO1B
622	High	Master Protein	O15498	Synaptobrevin homolog YKT6 OS=Homo sapiens OX=9606 GN=YKT6 PE=1 SV=1	0	17.988	31	5	14	5	198	22.4	6.92			10.7	4.49	1.71	0							5	5	1	3							5	4	1	2					cell organization and biogenesis;transport	plasma membrane;other membranes;cytosol;mitochondrion;ER/Golgi;other cytoplasmic organelle;other cell component	other molecular function	Pf00957, Pf13774	10652	YKT6
623	High	Master Protein	P51148	Ras-related protein Rab-5C OS=Homo sapiens OX=9606 GN=RAB5C PE=1 SV=2	0	17.978	29	5	13	4	216	23.5	8.41			6.52	4.53	4.43	2.3	0						5	3	3	1	1						5	3	3	1	1				transport;other biological processes	plasma membrane;other membranes;other cytoplasmic organelle;other cell component	other molecular function	Pf00071	5878	RAB5C
624	High	Master Protein	P26447	Protein S100-A4 OS=Homo sapiens OX=9606 GN=S100A4 PE=1 SV=1	0	17.971	40	6	15	6	101	11.7	6.11	2.12	2.62	3.9	4.31	0	1.96	0				1	1	3	6	1	1	2				1	1	3	5	1	1	2				other biological processes	nucleus;other cell component	signal transduction activity or receptor binding;cytoskeletal activity;other molecular function	Pf01023	6275	S100A4
625	High	Master Protein	P47929	Galectin-7 OS=Homo sapiens OX=9606 GN=LGALS7 PE=1 SV=2	0	17.97	71	6	10	6	136	15.1	7.62		13.93	1.81	3.15	2.11			0				6	1	1	1			1				5	1	1	1			1			cell adhesion;other biological processes	non-structural extracellular;cytosol;nucleus	other molecular function	Pf00337	3963; 653499	LGALS7; LGALS7B
626	High	Master Protein	Q15276	Rab GTPase-binding effector protein 1 OS=Homo sapiens OX=9606 GN=RABEP1 PE=1 SV=2	0	17.944	8	7	14	7	862	99.2	5.01			5.77	8.67			0	2.33					6	6			1	1					6	5			1	1			cell organization and biogenesis;transport;signal transduction;other biological processes	other membranes;other cytoplasmic organelle;other cell component	signal transduction activity or receptor binding;enzyme regulator activity;other molecular function	Pf03528, Pf09311	9135	RABEP1
627	High	Master Protein	Q5JXI8	Four and a half LIM domains protein 1 (Fragment) OS=Homo sapiens OX=9606 GN=FHL1 PE=1 SV=1	0	17.851	32	7	10	7	257	29.1	8.27		0	2.21	2.35		1.74						1	3	5		1						1	3	5		1					other biological processes	plasma membrane;other membranes;cytosol	other molecular function	Pf00412		FHL1
628	High	Master Protein	O95716	Ras-related protein Rab-3D OS=Homo sapiens OX=9606 GN=RAB3D PE=1 SV=1	0	17.809	19	5	18	3	219	24.3	4.93		2.61	9.81	6.75	2.42	3.85		0				1	6	6	2	2		1				1	3	5	2	2		1			protein metabolism;other metabolic processes;transport;other biological processes	plasma membrane;other membranes;cytoskeleton;ER/Golgi;other cytoplasmic organelle;other cell component	cytoskeletal activity;other molecular function	Pf00071	9545	RAB3D
629	High	Master Protein	Q8NDI1	EH domain-binding protein 1 OS=Homo sapiens OX=9606 GN=EHBP1 PE=1 SV=3	0	17.789	6	7	9	6	1231	139.9	5.35			7.46	7.68									5	4									4	4							cell organization and biogenesis;transport	plasma membrane;other membranes;cytosol;cytoskeleton;nucleus;other cytoplasmic organelle		Pf00307, Pf10358, Pf12130	23301	EHBP1
630	High	Master Protein	P19634	Sodium/hydrogen exchanger 1 OS=Homo sapiens OX=9606 GN=SLC9A1 PE=1 SV=2	0	17.786	10	7	10	7	815	90.7	7.21			6.99	2.45									4	6									2	6							cell organization and biogenesis;stress response;transport;developmental processes;signal transduction;other biological processes	plasma membrane;other membranes;mitochondrion;ER/Golgi;nucleus;other cell component	transporter activity;other molecular function	Pf00999, Pf16644	6548	SLC9A1
631	High	Master Protein	Q96KP1	Exocyst complex component 2 OS=Homo sapiens OX=9606 GN=EXOC2 PE=1 SV=1	0	17.755	7	6	8	6	924	104	6.9			12.9	0				0					6	1				1					6	1				1			cell cycle OR cell proliferation;cell organization and biogenesis;transport;other biological processes	plasma membrane;other membranes;cytosol;other cell component	other molecular function	Pf01833, Pf15469	55770	EXOC2
632	High	Master Protein	F5H365	Protein transport protein SEC23 OS=Homo sapiens OX=9606 GN=SEC23A PE=1 SV=1	0	17.75	10	6	11	4	736	82.9	7.46			3.87	2.05	0	3.9							4	3	1	3							4	2	1	3					cell organization and biogenesis;transport	other membranes;cytosol;ER/Golgi	other molecular function	Pf00626, Pf04810, Pf04811, Pf04815, Pf08033		SEC23A
633	High	Master Protein	O00231	26S proteasome non-ATPase regulatory subunit 11 OS=Homo sapiens OX=9606 GN=PSMD11 PE=1 SV=3	0	17.747	17	7	10	7	422	47.4	6.48			4.26	2.24	2.02	0							3	4	2	1							3	4	2	1					cell organization and biogenesis;protein metabolism;other metabolic processes;other biological processes	non-structural extracellular;cytosol;nucleus;other cell component	other molecular function	Pf01399, Pf18055, Pf18503	5717	PSMD11
634	High	Master Protein	O60493	Sorting nexin-3 OS=Homo sapiens OX=9606 GN=SNX3 PE=1 SV=3	0	17.692	39	6	11	5	162	18.8	8.66			4.07	9.41			0						4	6			1						4	5			1				cell organization and biogenesis;transport;other biological processes	other membranes;cytosol;other cytoplasmic organelle;other cell component	other molecular function	Pf00787	8724	SNX3
635	High	Master Protein	Q9H6T3	RNA polymerase II-associated protein 3 OS=Homo sapiens OX=9606 GN=RPAP3 PE=1 SV=2	0	17.664	11	6	10	6	665	75.7	6.84			11.98	5.85			0						5	4			1						5	4			1				other biological processes	cytosol;other cell component		Pf00515, Pf13176, Pf13181, Pf13877	79657	RPAP3
636	High	Master Protein	P61019	Ras-related protein Rab-2A OS=Homo sapiens OX=9606 GN=RAB2A PE=1 SV=1	0	17.615	37	6	13	3	212	23.5	6.54		0	8.3	4.98	0	2.45						1	5	5	1	1						1	4	5	1	1					cell organization and biogenesis;transport	other membranes;cytosol;ER/Golgi;other cell component	other molecular function	Pf00071	5862	RAB2A
637	High	Master Protein	Q9UQE7	Structural maintenance of chromosomes protein 3 OS=Homo sapiens OX=9606 GN=SMC3 PE=1 SV=2	0	17.59	7	6	9	6	1217	141.5	7.18			3.96	7.39	3.71	2.31							1	5	2	1							1	5	2	1					cell cycle OR cell proliferation;cell organization and biogenesis;DNA metabolism;other metabolic processes;stress response;other biological processes	cytosol;cytoskeleton;nucleus;other cell component	cytoskeletal activity;nucleic acid binding activity;other molecular function	Pf02463, Pf06470	9126	SMC3
638	High	Master Protein	Q12965	Unconventional myosin-Ie OS=Homo sapiens OX=9606 GN=MYO1E PE=1 SV=2	0	17.588	6	5	9	5	1108	127	8.92			4.32	4.64		2.06							5	3		1							4	3		1					cell organization and biogenesis;other metabolic processes;transport;developmental processes;signal transduction;other biological processes	plasma membrane;other membranes;cytoskeleton;other cell component	cytoskeletal activity;other molecular function	Pf00018, Pf00063, Pf06017	4643	MYO1E
639	High	Master Protein	H0Y938	Coatomer subunit beta' OS=Homo sapiens OX=9606 GN=COPB2 PE=1 SV=2	0	17.572	7	5	11	5	898	101.5	5.82			7.61	7.8	1.98		1.62						6	3	1		1						5	2	1		1				transport	other membranes;ER/Golgi	other molecular function	Pf00400, Pf04053		COPB2
640	High	Master Protein	P52948	Nuclear pore complex protein Nup98-Nup96 OS=Homo sapiens OX=9606 GN=NUP98 PE=1 SV=4	0	17.537	3	6	8	6	1817	197.5	6.4			9.87	2.35									6	2									5	2							cell organization and biogenesis;transport;other biological processes	other membranes;cytosol;nucleus;other cell component	transporter activity;nucleic acid binding activity;other molecular function	Pf04096, Pf12110	4928	NUP98
641	High	Master Protein	P35232	Prohibitin 1 OS=Homo sapiens OX=9606 GN=PHB1 PE=1 SV=1	0	17.498	26	7	17	7	272	29.8	5.76	0	3.7	8.27	3.8	1.75	0		1.66			1	3	4	3	3	2		1			1	3	4	3	3	2		1			cell organization and biogenesis;protein metabolism;DNA metabolism;other metabolic processes;stress response;signal transduction;other biological processes	plasma membrane;other membranes;mitochondrion;nucleus;other cytoplasmic organelle;other cell component	signal transduction activity or receptor binding;other molecular function	Pf01145	5245	PHB1
642	High	Master Protein	G8JLK1	USE1-like protein OS=Homo sapiens OX=9606 GN=USE1 PE=1 SV=2	0	17.485	27	7	10	7	256	29.1	9.22			8.86	6.74									6	4									6	4
643	High	Master Protein	P50914	60S ribosomal protein L14 OS=Homo sapiens OX=9606 GN=RPL14 PE=1 SV=4	0	17.476	21	4	22	4	215	23.4	10.93	1.61	0	7.58	6.27	4.41	5.51	4.29	2.48			1	1	6	5	3	3	2	1			1	1	4	3	3	2	2	1			protein metabolism;RNA metabolism OR transcription;other metabolic processes;other biological processes	cytosol;translational apparatus;other cell component	other molecular function	Pf01929	9045	RPL14
644	High	Master Protein	P32119	Peroxiredoxin-2 OS=Homo sapiens OX=9606 GN=PRDX2 PE=1 SV=5	0	17.454	25	6	18	5	198	21.9	5.97	1.89		11.23	6.94	3.96	4.52	2.07	2.62			1		5	4	3	3	1	1			1		4	4	2	2	1	1			cell cycle OR cell proliferation;other metabolic processes;stress response;developmental processes;other biological processes	cytosol;other cell component	other molecular function	Pf00578, Pf10417	7001	PRDX2
645	High	Master Protein	A0A7P0T9I6	Interferon-induced GTP-binding protein Mx1 OS=Homo sapiens OX=9606 GN=MX1 PE=1 SV=1	0	17.447	15	7	16	6	639	72.7	5.83		3.98	6.84	4.99	0	2.05						6	5	2	1	2						6	3	2	1	2							other molecular function	Pf00350, Pf01031, Pf02212		MX1
646	High	Master Protein	sp	CAS2_BOVIN	0	17.446	27	5	14	5	222	26	8.43	5.72	5.98	2.93	2.29	5.87	5.12	0				2	4	2	1	2	2	1				2	3	2	1	2	2	1				stress response;other biological processes	non-structural extracellular;ER/Golgi	other molecular function	Pf00363	109560546; 282209	CSN1S2; LOC109560546; LOC113894643
647	High	Master Protein	Q96JB2	Conserved oligomeric Golgi complex subunit 3 OS=Homo sapiens OX=9606 GN=COG3 PE=1 SV=3	0	17.434	9	7	10	7	828	94	5.57			7.64	4.24									5	5									5	5							cell organization and biogenesis;protein metabolism;other metabolic processes;transport;other biological processes	plasma membrane;other membranes;cytosol;ER/Golgi		Pf04136	83548	COG3
648	High	Master Protein	ABV71505.1	US14 [Human betaherpesvirus 5]	0	17.417	13	4	11	4	310	34.2	6.71			4.99	13.63		1.66		1.93					3	5		1		2					3	4		1		2				other membranes				US14
649	High	Master Protein	O95373	Importin-7 OS=Homo sapiens OX=9606 GN=IPO7 PE=1 SV=1	0	17.387	7	6	11	6	1038	119.4	4.82			5.19	4.23	3.87	0							4	3	3	1							4	3	3	1					stress response;transport;other biological processes	cytosol;nucleus	enzyme regulator activity;other molecular function	Pf03810, Pf08506	10527	IPO7
650	High	Master Protein	Q53SF7	Cordon-bleu protein-like 1 OS=Homo sapiens OX=9606 GN=COBLL1 PE=1 SV=3	0	17.383	6	6	8	6	1128	123.8	6.58			4.79	4.84									5	3									5	3									cytoskeletal activity	Pf09469	22837	COBLL1
651	High	Master Protein	P62851	40S ribosomal protein S25 OS=Homo sapiens OX=9606 GN=RPS25 PE=1 SV=1	0	17.366	40	6	13	6	125	13.7	10.11	0		6.58	7.28	4.51	0	0				1		3	5	2	1	1				1		3	5	2	1	1				protein metabolism;RNA metabolism OR transcription;other metabolic processes;other biological processes	cytosol;translational apparatus;nucleus;other cell component	other molecular function	Pf03297	6230	RPS25
652	High	Master Protein	Q13619	Cullin-4A OS=Homo sapiens OX=9606 GN=CUL4A PE=1 SV=3	0	17.361	7	6	12	3	759	87.6	8.13			4.93	2.28	1.91	0	0						6	3	1	1	1						6	3	1	1	1				cell cycle OR cell proliferation;protein metabolism;DNA metabolism;other metabolic processes;stress response;developmental processes;signal transduction;other biological processes	nucleus;other cell component	other molecular function	Pf00888, Pf10557	8451	CUL4A
653	High	Master Protein	Q9HD26	Golgi-associated PDZ and coiled-coil motif-containing protein OS=Homo sapiens OX=9606 GN=GOPC PE=1 SV=1	0	17.36	15	6	14	6	462	50.5	5.92			11.42	3.71			2.13	2.12					7	5			1	1					6	4			1	1			transport;other biological processes	plasma membrane;other membranes;ER/Golgi;other cytoplasmic organelle;other cell component	other molecular function	Pf00595	57120	GOPC
654	High	Master Protein	P50479	PDZ and LIM domain protein 4 OS=Homo sapiens OX=9606 GN=PDLIM4 PE=1 SV=2	0	17.357	16	5	9	5	330	35.4	7.91			4.78	0	0	0							3	4	1	1							3	3	1	1					cell-cell signaling;cell organization and biogenesis;developmental processes;other biological processes	plasma membrane;other membranes;cytoskeleton;nucleus;other cytoplasmic organelle;other cell component	cytoskeletal activity;other molecular function	Pf00412, Pf00595, Pf15936	8572	PDLIM4
655	High	Master Protein	E9PBS1	Multifunctional protein ADE2 (Fragment) OS=Homo sapiens OX=9606 GN=PAICS PE=1 SV=1	0	17.35	13	6	12	6	413	45.6	6.68			5.94	5.48	2.96	2.09	1.83	0					5	2	1	2	1	1					5	2	1	2	1	1			other metabolic processes		other molecular function	Pf00731, Pf01259		PAICS
656	High	Master Protein	P27708	CAD protein OS=Homo sapiens OX=9606 GN=CAD PE=1 SV=3	0	17.343	3	7	13	7	2225	242.8	6.46			7.32	3.63	5.25	1.67							6	3	3	1							5	3	3	1					protein metabolism;other metabolic processes	cytosol;nucleus;other cell component	kinase activity;other molecular function	Pf00117, Pf00185, Pf00988, Pf01979, Pf02142, Pf02729, Pf02786, Pf02787	790	CAD
657	High	Master Protein	Q9H6U6	BCAS3 microtubule associated cell migration factor OS=Homo sapiens OX=9606 GN=BCAS3 PE=1 SV=3	0	17.332	8	6	9	6	928	101.2	6.7			5.85	4.3									6	3									6	3							cell organization and biogenesis;other metabolic processes;stress response;developmental processes;other biological processes	cytoskeleton;nucleus;other cell component	enzyme regulator activity;cytoskeletal activity;other molecular function	Pf12490	54828	BCAS3
658	High	Master Protein	P25054	Adenomatous polyposis coli protein OS=Homo sapiens OX=9606 GN=APC PE=1 SV=2	0	17.323	3	7	10	7	2843	311.5	7.8			5.28	4.48				0					4	5				1					4	5				1			cell adhesion;cell-cell signaling;cell cycle OR cell proliferation;cell organization and biogenesis;protein metabolism;other metabolic processes;stress response;developmental processes;signal transduction;other biological processes	plasma membrane;other membranes;cytosol;cytoskeleton;ER/Golgi;nucleus;other cell component	enzyme regulator activity;cytoskeletal activity;other molecular function	Pf00514, Pf05923, Pf05924, Pf05937, Pf05956, Pf05972, Pf11414, Pf16629, Pf16630, Pf16633, Pf16634, Pf16635, Pf16636, Pf16689, Pf18797	324	APC
659	High	Master Protein	O75874	Isocitrate dehydrogenase [NADP] cytoplasmic OS=Homo sapiens OX=9606 GN=IDH1 PE=1 SV=2	0	17.269	16	6	9	6	414	46.6	7.01			4.48	6.46	2.12								3	5	1								3	4	1						other metabolic processes;stress response;developmental processes;other biological processes	non-structural extracellular;cytosol;mitochondrion;other cytoplasmic organelle;other cell component	other molecular function	Pf00180	3417	IDH1
660	High	Master Protein	P21281	V-type proton ATPase subunit B, brain isoform OS=Homo sapiens OX=9606 GN=ATP6V1B2 PE=1 SV=3	0	17.223	16	7	10	7	511	56.5	5.81			3.47	0	1.62	1.89							3	4	1	2							3	4	1	2					other metabolic processes;transport;other biological processes	plasma membrane;other membranes;cytosol;other cytoplasmic organelle;other cell component	transporter activity;other molecular function	Pf00006, Pf02874	526	ATP6V1B2
661	High	Master Protein	A0A2R8Y6Y7	Succinate--CoA ligase [ADP-forming] subunit beta, mitochondrial OS=Homo sapiens OX=9606 GN=SUCLA2 PE=1 SV=1	0	17.213	12	5	12	5	484	52.6	7.49			1.62	4.43	0	6.12							3	4	1	4							3	4	1	3					other metabolic processes	mitochondrion	other molecular function	Pf00549, Pf08442		SUCLA2
662	High	Master Protein	Q15437	Protein transport protein Sec23B OS=Homo sapiens OX=9606 GN=SEC23B PE=1 SV=2	0	17.195	8	5	8	3	767	86.4	6.89			1.91	4.35		1.81	2.19						4	2		1	1						4	2		1	1				cell organization and biogenesis;transport	other membranes;cytosol;ER/Golgi;other cell component	enzyme regulator activity;other molecular function	Pf00626, Pf04810, Pf04811, Pf04815, Pf08033	10483	SEC23B
663	High	Master Protein	Q14161	ARF GTPase-activating protein GIT2 OS=Homo sapiens OX=9606 GN=GIT2 PE=1 SV=2	0	17.154	6	7	9	7	759	84.5	7.23			8.09	3.99									6	3									5	3							other biological processes	nucleus	enzyme regulator activity;other molecular function	Pf01412, Pf08518, Pf12205, Pf16559	9815	GIT2
664	High	Master Protein	A0A7I2V4W4	Serine/threonine-protein kinase TBK1 OS=Homo sapiens OX=9606 GN=TBK1 PE=1 SV=1	0	17.139	11	7	11	7	695	79.6	6.83			4.03	0									5	6									5	6								other cell component	kinase activity;other molecular function	Pf00069, Pf18394, Pf18396		TBK1
665	High	Master Protein	E7EUI8	Glucose-6-phosphate 1-dehydrogenase (Fragment) OS=Homo sapiens OX=9606 GN=G6PD PE=1 SV=8	0	17.136	22	8	18	8	338	38.4	6.55	0	1.74	2.4	7.34	2.23	2.21					1	1	5	6	1	4					1	1	5	6	1	4					other metabolic processes	cytosol;cytoskeleton	other molecular function	Pf00479, Pf02781		G6PD
666	High	Master Protein	P63244	Receptor of activated protein C kinase 1 OS=Homo sapiens OX=9606 GN=RACK1 PE=1 SV=3	0	17.133	21	7	12	7	317	35.1	7.69	0		5.2	3.92	4.31	1.94					1		4	4	2	1					1		4	4	2	1					cell cycle OR cell proliferation;protein metabolism;other metabolic processes;developmental processes;other biological processes	plasma membrane;cytosol;mitochondrion;translational apparatus;nucleus;other cell component	signal transduction activity or receptor binding;enzyme regulator activity;translation activity;other molecular function	Pf00400	10399	RACK1
667	High	Master Protein	Q9Y6N5	Sulfide:quinone oxidoreductase, mitochondrial OS=Homo sapiens OX=9606 GN=SQOR PE=1 SV=1	0	17.053	13	5	16	5	450	49.9	9.11		0	9.46	9.77	4.63	6.18	0	2.43				1	3	4	3	3	1	1				1	3	3	3	3	1	1			other metabolic processes	other membranes;mitochondrion	other molecular function	Pf07992	58472	SQOR
668	High	Master Protein	P46781	40S ribosomal protein S9 OS=Homo sapiens OX=9606 GN=RPS9 PE=1 SV=3	0	17.046	32	9	14	9	194	22.6	10.65			4.18	3.62	1.68	1.68	2.27	1.63					4	4	2	2	1	1					4	4	2	2	1	1			protein metabolism;other metabolic processes;other biological processes	cytosol;translational apparatus;nucleus;other cell component	nucleic acid binding activity;other molecular function	Pf00163, Pf01479	6203	RPS9
669	High	Master Protein	I3L0H8	ATP-dependent RNA helicase DDX19A OS=Homo sapiens OX=9606 GN=DDX19A PE=1 SV=1	0	17.025	13	5	12	5	447	50.5	6.38			8.05	6.21	2.97		3.37	3.04					5	3	1		1	2					5	2	1		1	1					nucleic acid binding activity;other molecular function	Pf00270, Pf00271	55308	DDX19A
670	High	Master Protein	Q9Y5S1	Transient receptor potential cation channel subfamily V member 2 OS=Homo sapiens OX=9606 GN=TRPV2 PE=1 SV=1	0	16.998	7	5	8	5	764	85.9	5.83			5.18	4.14	0								4	3	1								3	3	1						cell organization and biogenesis;stress response;transport;other biological processes	plasma membrane;other membranes;other cell component	transporter activity	Pf00520, Pf12796	51393	TRPV2
671	High	Master Protein	P22061	Protein-L-isoaspartate(D-aspartate) O-methyltransferase OS=Homo sapiens OX=9606 GN=PCMT1 PE=1 SV=4	0	16.951	30	5	18	5	227	24.6	7.21	5.89	4.03	10.78	4.73	0	3.88					2	2	5	4	1	4					2	2	4	3	1	3					protein metabolism;other metabolic processes	cytosol;other cell component	other molecular function	Pf01135	5110	PCMT1
672	High	Master Protein	O15042	U2 snRNP-associated SURP motif-containing protein OS=Homo sapiens OX=9606 GN=U2SURP PE=1 SV=2	0	16.905	7	5	7	5	1029	118.2	8.47			5.01	5.16									4	3									4	3							RNA metabolism OR transcription;other metabolic processes	nucleus		Pf00076, Pf01805, Pf04818, Pf08312	23350	U2SURP
673	High	Master Protein	P38919	Eukaryotic initiation factor 4A-III OS=Homo sapiens OX=9606 GN=EIF4A3 PE=1 SV=4	0	16.881	17	7	16	5	411	46.8	6.73		0	7	4.49	3.75	11.11						1	4	4	2	5						1	4	4	2	5					RNA metabolism OR transcription;other metabolic processes;transport;developmental processes;other biological processes	cytosol;nucleus;other cell component	nucleic acid binding activity;other molecular function	Pf00270, Pf00271	9775	EIF4A3
674	High	Master Protein	Q8WTW3	Conserved oligomeric Golgi complex subunit 1 OS=Homo sapiens OX=9606 GN=COG1 PE=1 SV=1	0	16.861	7	6	10	6	980	108.9	7.31			4.81	7.25									5	5									5	5							cell organization and biogenesis;other metabolic processes;transport	other membranes;ER/Golgi		Pf08700	9382	COG1
675	High	Master Protein	Q5T5C7	Seryl-tRNA synthetase OS=Homo sapiens OX=9606 GN=SARS1 PE=1 SV=1	0	16.826	15	6	8	6	536	61.3	7.06	2.6		4.18	4.27	0	1.65					1		3	2	1	1					1		3	2	1	1					protein metabolism;RNA metabolism OR transcription;other metabolic processes	cytosol	other molecular function	Pf00587, Pf02403	6301	SARS1
676	High	Master Protein	P43686	26S proteasome regulatory subunit 6B OS=Homo sapiens OX=9606 GN=PSMC4 PE=1 SV=2	0	16.791	18	7	7	7	418	47.3	5.21			3.78	2.1		4.62							3	2		2							3	2		2					protein metabolism;other metabolic processes;developmental processes;other biological processes	cytosol;nucleus;other cell component	other molecular function	Pf00004, Pf16450, Pf17862	5704	PSMC4
677	High	Master Protein	J3KRX5	60S ribosomal protein L17 (Fragment) OS=Homo sapiens OX=9606 GN=RPL17 PE=1 SV=1	0	16.779	30	6	18	6	174	20.2	10.1			8.78	15.55	2.03	1.87	0	1.89					5	8	1	2	1	1					5	5	1	2	1	1			protein metabolism;other metabolic processes	translational apparatus	other molecular function	Pf00237		RPL17
678	High	Master Protein	O94776	Metastasis-associated protein MTA2 OS=Homo sapiens OX=9606 GN=MTA2 PE=1 SV=1	0	16.767	15	8	8	8	668	75	9.66			5.74	7.2				0					4	3				1					4	3				1			cell organization and biogenesis;protein metabolism;DNA metabolism;other metabolic processes;other biological processes	nucleus;other cell component	nucleic acid binding activity;other molecular function	Pf00320, Pf01426, Pf01448, Pf17226	9219	MTA2
679	High	Master Protein	E9PP21	Cysteine and glycine-rich protein 1 OS=Homo sapiens OX=9606 GN=CSRP1 PE=1 SV=1	0	16.739	28	3	12	3	160	16.9	8.91		0	2.75	10.36	2.83			0				3	3	4	1			1				3	2	3	1			1					other molecular function	Pf00412		CSRP1
680	High	Master Protein	O43149	Zinc finger ZZ-type and EF-hand domain-containing protein 1 OS=Homo sapiens OX=9606 GN=ZZEF1 PE=1 SV=6	0	16.717	2	5	8	5	2961	330.9	5.95			7.06	1.77									4	4									4	4							other biological processes		other molecular function	Pf00569, Pf03256	23140	ZZEF1
681	High	Master Protein	P52732	Kinesin-like protein KIF11 OS=Homo sapiens OX=9606 GN=KIF11 PE=1 SV=2	0	16.668	7	8	10	8	1056	119.1	5.64			3.99	2.29									5	5									5	5							cell cycle OR cell proliferation;cell organization and biogenesis;other biological processes	cytosol;cytoskeleton;nucleus;other cell component	cytoskeletal activity;other molecular function	Pf00225, Pf13931	3832	KIF11
682	High	Master Protein	F8W7C6	60S ribosomal protein L10 OS=Homo sapiens OX=9606 GN=RPL10 PE=1 SV=2	0	16.649	34	5	14	5	163	18.6	9.95		0	1.95	0	0	0		0				1	3	4	2	3		1				1	2	3	2	2		1			protein metabolism;other metabolic processes	cytosol;ER/Golgi;translational apparatus	other molecular function	Pf00252		RPL10
683	High	Master Protein	Q7Z3Y8	Keratin, type I cytoskeletal 27 OS=Homo sapiens OX=9606 GN=KRT27 PE=1 SV=2	0	16.636	11	5	34	3	459	49.8	5.05	1.95	3.53	11.2	4.33	5.91	6.42	1.75	3.28			5	4	7	3	6	6	1	2			3	1	3	3	4	3	1	2			cell organization and biogenesis;other biological processes	cytosol;cytoskeleton	other molecular function	Pf00038	342574	KRT27
684	High	Master Protein	P07384	Calpain-1 catalytic subunit OS=Homo sapiens OX=9606 GN=CAPN1 PE=1 SV=1	0	16.625	8	7	8	7	714	81.8	5.67			3.87	0				0					6	1				1					6	1				1			protein metabolism;other metabolic processes;other biological processes	non-structural extracellular;plasma membrane;other membranes;cytosol;mitochondrion;other cytoplasmic organelle;other cell component	other molecular function	Pf00648, Pf01067, Pf13833	823	CAPN1
685	High	Master Protein	Q5QNW6	Histone H2B type 2-F OS=Homo sapiens OX=9606 GN=H2BC18 PE=1 SV=3	0	16.616	41	6	11	6	126	13.9	10.32		4.16	1.76	2.01		0						4	2	4		1						3	2	3		1					cell organization and biogenesis	cytosol;nucleus;other cell component	nucleic acid binding activity;other molecular function	Pf00125	440689	H2BC18
686	High	Master Protein	Q96HA1	Nuclear envelope pore membrane protein POM 121 OS=Homo sapiens OX=9606 GN=POM121 PE=1 SV=2	0	16.549	6	6	10	6	1249	127.6	10.56			8.38	3.73			0	0					4	4			1	1					4	3			1	1			transport	other membranes;ER/Golgi;nucleus	other molecular function	Pf15229	9883	POM121
687	High	Master Protein	Q15650	Activating signal cointegrator 1 OS=Homo sapiens OX=9606 GN=TRIP4 PE=1 SV=4	0	16.536	10	5	9	5	581	66.1	7.85			8.24	5.28									4	5									3	4							protein metabolism;other metabolic processes;transport;signal transduction;other biological processes	cytosol;cytoskeleton;nucleus;other cell component	other molecular function	Pf04266, Pf06221	9325	TRIP4
688	High	Master Protein	Q96S52	GPI transamidase component PIG-S OS=Homo sapiens OX=9606 GN=PIGS PE=1 SV=3	0	16.531	14	6	15	6	555	61.6	6.49			9.48	7.03	0	3.28	2.64	0					5	4	1	1	1	3					3	3	1	1	1	2			protein metabolism;other metabolic processes	other membranes;ER/Golgi		Pf10510	94005	PIGS
689	High	Master Protein	P49756	RNA-binding protein 25 OS=Homo sapiens OX=9606 GN=RBM25 PE=1 SV=3	0	16.515	7	5	7	5	843	100.1	6.32			8.04	4.11									3	4									3	4							RNA metabolism OR transcription;other metabolic processes;other biological processes	nucleus;other cell component	nucleic acid binding activity	Pf00076, Pf01480	58517	RBM25
690	High	Master Protein	A0A6Q8KRG2	Golgin subfamily A member 2 OS=Homo sapiens OX=9606 GN=GOLGA2 PE=1 SV=1	0	16.513	8	7	11	7	990	111.6	5			6.27	5.1	1.69		0						5	4	1		1						5	4	1		1					ER/Golgi		Pf15070, Pf19046		GOLGA2
691	High	Master Protein	Q9UP83	Conserved oligomeric Golgi complex subunit 5 OS=Homo sapiens OX=9606 GN=COG5 PE=1 SV=3	0	16.511	10	7	8	7	839	92.7	6.6			4.25	5.83									4	4									4	4							cell organization and biogenesis;other metabolic processes;transport	other membranes;cytosol;ER/Golgi;nucleus		Pf10392	10466	COG5
692	High	Master Protein	Q9UJU6	Drebrin-like protein OS=Homo sapiens OX=9606 GN=DBNL PE=1 SV=1	0	16.462	11	4	11	1	430	48.2	5.05			5.77	9.67			2.18	3.79					4	4			1	2					4	4			1	2			cell organization and biogenesis;transport;developmental processes;signal transduction;other biological processes	non-structural extracellular;plasma membrane;other membranes;cytosol;cytoskeleton;ER/Golgi;other cytoplasmic organelle;other cell component	enzyme regulator activity;cytoskeletal activity;other molecular function	Pf00241, Pf14604	28988	DBNL
693	High	Master Protein	Q16512	Serine/threonine-protein kinase N1 OS=Homo sapiens OX=9606 GN=PKN1 PE=1 SV=2	0	16.459	7	6	7	5	942	103.9	6.37			4.23	5.48									3	4									3	4							cell organization and biogenesis;protein metabolism;other metabolic processes;stress response;developmental processes;signal transduction;other biological processes	plasma membrane;other membranes;cytosol;nucleus;other cytoplasmic organelle;other cell component	kinase activity;other molecular function	Pf00069, Pf00433, Pf02185	5585	PKN1
694	High	Master Protein	Q96AG4	Leucine-rich repeat-containing protein 59 OS=Homo sapiens OX=9606 GN=LRRC59 PE=1 SV=1	0	16.424	14	5	15	5	307	34.9	9.57			5.97	8.32	2.24	0							5	4	2	4							5	4	2	4					signal transduction;other biological processes	other membranes;mitochondrion;ER/Golgi;nucleus		Pf13855	55379	LRRC59
695	High	Master Protein	A0A7I2YQG2	Ribosomal protein L19 OS=Homo sapiens OX=9606 GN=RPL19 PE=1 SV=1	0	16.403	25	6	13	6	216	25.7	11.27			4.49	10.26	0	2.12							2	7	1	3							2	4	1	3					protein metabolism;other metabolic processes	cytosol;translational apparatus	nucleic acid binding activity;other molecular function	Pf01280		RPL19
696	High	Master Protein	ABV71565.1	UL35 [Human betaherpesvirus 5]	0	16.38	10	6	12	6	641	72.6	8.09			2.12	0	4.52	4.97							4	3	2	3							4	2	2	3								Pf04637		UL35
697	High	Master Protein	Q14CN4	Keratin, type II cytoskeletal 72 OS=Homo sapiens OX=9606 GN=KRT72 PE=1 SV=2	0	16.377	9	6	31	1	511	55.8	6.89	6.94	10.57	10.93	5.08	10.74	7.36					4	6	7	3	6	5					3	5	4	3	4	4						cytosol;cytoskeleton		Pf00038, Pf16208	140807	KRT72
698	High	Master Protein	Q8N1G2	Cap-specific mRNA (nucleoside-2'-O-)-methyltransferase 1 OS=Homo sapiens OX=9606 GN=CMTR1 PE=1 SV=1	0	16.369	8	6	9	6	835	95.3	7.05			5.78	12.32			2.59						2	6			1						2	6			1				RNA metabolism OR transcription;other metabolic processes	nucleus;other cell component	nucleic acid binding activity;other molecular function	Pf01585, Pf01728	23070	CMTR1
699	High	Master Protein	ABV71518.1	US28 [Human betaherpesvirus 5]	0	16.331	9	4	12	4	354	41	8.1			7.31	2.77	2.42	4.84		1.72					3	4	2	2		1					2	3	2	1		1			signal transduction;other biological processes	other membranes;other cell component	other molecular function	Pf00001		US28
700	High	Master Protein	P57737	Coronin-7 OS=Homo sapiens OX=9606 GN=CORO7 PE=1 SV=2	0	16.331	6	6	11	6	925	100.5	5.8			5.37	6.75									6	5									6	5							cell organization and biogenesis;transport	other membranes;cytosol;ER/Golgi;other cell component	cytoskeletal activity	Pf00400, Pf08953, Pf16300	79585	CORO7
701	High	Master Protein	P61978	Heterogeneous nuclear ribonucleoprotein K OS=Homo sapiens OX=9606 GN=HNRNPK PE=1 SV=1	0	16.277	15	6	10	6	463	50.9	5.54		2.47	0	1.63	2.18	1.68						3	2	2	1	2						3	1	2	1	2					RNA metabolism OR transcription;other metabolic processes;signal transduction;other biological processes	cytoskeleton;nucleus;other cell component	nucleic acid binding activity;other molecular function	Pf00013, Pf08067	3190	HNRNPK
702	High	Master Protein	P60953	Cell division control protein 42 homolog OS=Homo sapiens OX=9606 GN=CDC42 PE=1 SV=2	0	16.275	22	5	6	4	191	21.2	6.55			1.94	4.82	1.92	1.67							1	3	1	1							1	3	1	1					cell-cell signaling;cell organization and biogenesis;protein metabolism;other metabolic processes;stress response;transport;developmental processes;signal transduction;other biological processes	plasma membrane;other membranes;cytosol;cytoskeleton;ER/Golgi;other cytoplasmic organelle;other cell component	signal transduction activity or receptor binding;other molecular function	Pf00071	998	CDC42
703	High	Master Protein	C9JDR0	Sterol-4-alpha-carboxylate 3-dehydrogenase, decarboxylating (Fragment) OS=Homo sapiens OX=9606 GN=NSDHL PE=1 SV=1	0	16.207	26	7	11	7	254	28.1	6.54			5.22	5.03	0	2.4	1.81						4	3	2	1	1						4	3	2	1	1				other metabolic processes	ER/Golgi;other cell component	other molecular function	Pf01073		NSDHL
704	High	Master Protein	P22090	40S ribosomal protein S4, Y isoform 1 OS=Homo sapiens OX=9606 GN=RPS4Y1 PE=1 SV=2	0	16.175	24	6	19	2	263	29.4	10.24	0		1.91	6.19	2.34	6.51					1		7	5	2	4					1		5	4	2	3					protein metabolism;other metabolic processes	cytosol;translational apparatus;nucleus;other cell component	nucleic acid binding activity;other molecular function	Pf00467, Pf00900, Pf08071, Pf16121	6192	RPS4Y1
705	High	Master Protein	P16989	Y-box-binding protein 3 OS=Homo sapiens OX=9606 GN=YBX3 PE=1 SV=4	0	16.147	15	5	9	2	372	40.1	9.77			6.56	1.7	1.98								5	3	1								5	3	1						stress response;developmental processes;other biological processes	cytosol;nucleus;other cell component	nucleic acid binding activity;other molecular function	Pf00313	8531	YBX3
706	High	Master Protein	B4DDD6	Drebrin-like protein OS=Homo sapiens OX=9606 GN=DBNL PE=1 SV=1	0	16.137	12	4	11	1	406	45.7	4.96			7.53	9.72			2.18	3.79					4	4			1	2					4	4			1	2			cell organization and biogenesis;transport;developmental processes	plasma membrane;other membranes;cytoskeleton;ER/Golgi;other cytoplasmic organelle;other cell component	cytoskeletal activity	Pf00241, Pf14604		DBNL
707	High	Master Protein	A0A590UJL2	Disks large homolog 1 OS=Homo sapiens OX=9606 GN=DLG1 PE=1 SV=1	0	16.111	11	5	8	5	575	63	6.61			5.9	7				0					4	3				1					4	3				1						Pf00018, Pf00595, Pf10600, Pf10608		DLG1
708	High	Master Protein	O00186	Syntaxin-binding protein 3 OS=Homo sapiens OX=9606 GN=STXBP3 PE=1 SV=2	0	16.055	7	5	9	5	592	67.7	7.8			5.53	7.96									4	5									4	4							cell adhesion;cell-cell signaling;stress response;transport;developmental processes;other biological processes	plasma membrane;other membranes;cytosol;other cell component	other molecular function	Pf00995	6814	STXBP3
709	High	Master Protein	Q8WVV4	Protein POF1B OS=Homo sapiens OX=9606 GN=POF1B PE=1 SV=3	0	16.035	10	4	8	4	589	68	6.32		0	3.81	6.26	3.01	3						2	1	3	1	1						2	1	2	1	1					cell organization and biogenesis;other biological processes	cytoskeleton;other cell component	cytoskeletal activity		79983	POF1B
710	High	Master Protein	P16070	CD44 antigen OS=Homo sapiens OX=9606 GN=CD44 PE=1 SV=3	0	16.005	8	6	10	6	742	81.5	5.33		0	5.42	7.53								1	3	6								1	3	6							cell adhesion;other metabolic processes;stress response;developmental processes;signal transduction;other biological processes	plasma membrane;other membranes;cytosol;ER/Golgi;other cell component	other molecular function	Pf00193	960	CD44
711	High	Master Protein	O43237	Cytoplasmic dynein 1 light intermediate chain 2 OS=Homo sapiens OX=9606 GN=DYNC1LI2 PE=1 SV=1	0	15.979	10	4	9	4	492	54.1	6.38			5.86	6.34	2.57	3.24	0						3	3	1	1	1						3	3	1	1	1				cell organization and biogenesis;other biological processes	cytosol;cytoskeleton;other cytoplasmic organelle;other cell component	other molecular function	Pf05783	1783	DYNC1LI2
712	High	Master Protein	A0A7I2V649	Polyadenylate-binding protein 1 OS=Homo sapiens OX=9606 GN=PABPC1 PE=1 SV=1	0	15.942	10	6	7	5	590	65.1	9.36	0		0	4.19	2.55						1		1	4	1						1		1	4	1								nucleic acid binding activity	Pf00076, Pf00658		PABPC1
713	High	Master Protein	Q96IJ6	Mannose-1-phosphate guanyltransferase alpha OS=Homo sapiens OX=9606 GN=GMPPA PE=1 SV=1	0	15.939	12	4	13	4	420	46.3	7.21			3.87	5.93	3.44	2.07		0					4	4	3	1		1					3	4	3	1		1			other metabolic processes	other cell component	other molecular function	Pf00483	29926	GMPPA
714	High	Master Protein	Q6KB66	Keratin, type II cytoskeletal 80 OS=Homo sapiens OX=9606 GN=KRT80 PE=1 SV=2	0	15.866	13	6	16	5	452	50.5	5.67	2.47	1.98	1.61	5.58	1.66	7.91					1	4	2	3	2	4					1	3	2	3	2	4						cytosol;cytoskeleton;other cell component		Pf00038	144501	KRT80
715	High	Master Protein	Q5JRA6	Transport and Golgi organization protein 1 homolog OS=Homo sapiens OX=9606 GN=MIA3 PE=1 SV=1	0	15.851	3	7	8	7	1907	213.6	4.84			1.73	4.78									3	5									3	5							cell organization and biogenesis;stress response;transport;developmental processes;other biological processes	other membranes;ER/Golgi;other cell component	other molecular function	Pf07653	375056	MIA3
716	High	Master Protein	O75146	Huntingtin-interacting protein 1-related protein OS=Homo sapiens OX=9606 GN=HIP1R PE=1 SV=2	0	15.813	7	6	11	6	1068	119.3	6.67			5.66	1.97	0		2.14	0					3	5	1		1	1					3	5	1		1	1			cell organization and biogenesis;transport;developmental processes;other biological processes	plasma membrane;other membranes;cytosol;cytoskeleton;mitochondrion;other cell component	cytoskeletal activity;other molecular function	Pf01608, Pf07651, Pf16515	9026	HIP1R
717	High	Master Protein	P05388	60S acidic ribosomal protein P0 OS=Homo sapiens OX=9606 GN=RPLP0 PE=1 SV=1	0	15.807	17	4	14	4	317	34.3	5.97		1.9	2.64	7.2	13.43	4.57						2	1	4	5	2						1	1	3	3	1					cell organization and biogenesis;protein metabolism;other metabolic processes	cytosol;ER/Golgi;translational apparatus;nucleus;other cell component	nucleic acid binding activity;other molecular function	Pf00428, Pf00466, Pf17777	6175	RPLP0
718	High	Master Protein	O15355	Protein phosphatase 1G OS=Homo sapiens OX=9606 GN=PPM1G PE=1 SV=1	0	15.772	12	5	11	5	546	59.2	4.36			0	6.01	0	2.23							2	5	2	2							2	5	2	2					protein metabolism;other metabolic processes;other biological processes	other membranes;nucleus;other cell component	other molecular function	Pf00481	5496	PPM1G
719	High	Master Protein	Q9Y5A9	YTH domain-containing family protein 2 OS=Homo sapiens OX=9606 GN=YTHDF2 PE=1 SV=2	0	15.767	8	5	13	4	579	62.3	8.79			7.94	9.58	3.45	3.16		2.12					4	5	1	2		1					4	5	1	2		1			cell cycle OR cell proliferation;cell organization and biogenesis;RNA metabolism OR transcription;other metabolic processes;stress response;developmental processes;other biological processes	cytosol;cytoskeleton;nucleus;other cell component	nucleic acid binding activity	Pf04146	51441	YTHDF2
720	High	Master Protein	P09914	Interferon-induced protein with tetratricopeptide repeats 1 OS=Homo sapiens OX=9606 GN=IFIT1 PE=1 SV=2	0	15.753	18	7	12	7	478	55.3	7.2		2.45	4.58	5.49	0	3.1						4	3	2	2	1						4	3	2	2	1					stress response;transport;other biological processes	cytosol;other cell component	nucleic acid binding activity	Pf13181, Pf13424	3434	IFIT1
721	High	Master Protein	P67936	Tropomyosin alpha-4 chain OS=Homo sapiens OX=9606 GN=TPM4 PE=1 SV=3	0	15.745	23	6	7	4	248	28.5	4.69		0	3.62	0								1	5	1								1	5	1							cell organization and biogenesis;other biological processes	cytosol;cytoskeleton	cytoskeletal activity;other molecular function	Pf00261	7171	TPM4
722	High	Master Protein	ABV71620.1	UL98 [Human betaherpesvirus 5]	0	15.681	13	7	8	7	584	65.2	6.19			2	4.44	1.91								4	3	1								4	3	1						other metabolic processes;other biological processes	other cell component	nucleic acid binding activity;other molecular function	Pf01771		UL98
723	High	Master Protein	P53367	Arfaptin-1 OS=Homo sapiens OX=9606 GN=ARFIP1 PE=1 SV=2	0	15.662	20	5	7	4	373	41.7	6.7			1.88	0									5	2									5	1							transport;other biological processes	other membranes;cytosol;ER/Golgi	other molecular function	Pf06456	27236	ARFIP1
724	High	Master Protein	P61254	60S ribosomal protein L26 OS=Homo sapiens OX=9606 GN=RPL26 PE=1 SV=1	0	15.645	32	7	15	6	145	17.2	10.55			7.34	4.5	1.85	2.82	0	1.95					4	2	2	4	2	1					3	2	2	4	2	1			cell cycle OR cell proliferation;protein metabolism;RNA metabolism OR transcription;other metabolic processes;stress response;signal transduction;other biological processes	cytosol;translational apparatus;nucleus;other cell component	nucleic acid binding activity;other molecular function	Pf00467, Pf16906	6154	RPL26
725	High	Master Protein	P05109	Protein S100-A8 OS=Homo sapiens OX=9606 GN=S100A8 PE=1 SV=1	0	15.626	33	5	10	5	93	10.8	7.03	0	12.18	1.86		2.29	2.7					1	6	1		1	1					1	4	1		1	1					cell adhesion;cell-cell signaling;protein metabolism;other metabolic processes;stress response;developmental processes;other biological processes	non-structural extracellular;plasma membrane;other membranes;cytosol;cytoskeleton;other cell component	signal transduction activity or receptor binding;cytoskeletal activity;other molecular function	Pf01023	6279	S100A8
726	High	Master Protein	K7EKI0	Envoplakin OS=Homo sapiens OX=9606 GN=EVPL PE=1 SV=1	0	15.611	3	7	9	7	2055	233.7	7.25		4.58		4.19								6		3								4		3							cell organization and biogenesis;other biological processes	plasma membrane;cytosol;cytoskeleton	other molecular function	Pf00681, Pf17902	2125	EVPL
727	High	Master Protein	A0A7I2YQJ3	Cytospin-B OS=Homo sapiens OX=9606 GN=SPECC1 PE=1 SV=1	0	15.609	6	6	7	6	1029	114.1	6.87			4.1	0									6	1									6	1												SPECC1
728	High	Master Protein	A0A7P0TAC5	Huntingtin OS=Homo sapiens OX=9606 GN=HTT PE=1 SV=1	0	15.566	3	8	11	8	3086	341.2	6.24			0	5.41									2	9									2	7								nucleus;other cell component		Pf12372		HTT
729	High	Master Protein	P62136	Serine/threonine-protein phosphatase PP1-alpha catalytic subunit OS=Homo sapiens OX=9606 GN=PPP1CA PE=1 SV=1	0	15.487	12	4	13	2	330	37.5	6.33	0		4.24	3.6	2.48	1.98					1		6	4	1	1					1		4	4	1	1					cell adhesion;cell-cell signaling;cell cycle OR cell proliferation;cell organization and biogenesis;protein metabolism;other metabolic processes;stress response;developmental processes;signal transduction;other biological processes	plasma membrane;other membranes;cytosol;nucleus;other cell component	other molecular function	Pf00149, Pf16891	5499	PPP1CA
730	High	Master Protein	P30038	Delta-1-pyrroline-5-carboxylate dehydrogenase, mitochondrial OS=Homo sapiens OX=9606 GN=ALDH4A1 PE=1 SV=3	0	15.471	13	6	7	6	563	61.7	8.07			2.64	4.05		0							1	5		1							1	5		1					other metabolic processes	cytosol;mitochondrion	other molecular function	Pf00171	8659	ALDH4A1
731	High	Master Protein	Q13724	Mannosyl-oligosaccharide glucosidase OS=Homo sapiens OX=9606 GN=MOGS PE=1 SV=5	0	15.421	7	6	10	6	837	91.9	8.9			6.07	7.59	0								3	5	2								3	4	2						protein metabolism;other metabolic processes;other biological processes	other membranes;ER/Golgi	other molecular function	Pf03200, Pf16923	7841	MOGS
732	High	Master Protein	P61981	14-3-3 protein gamma OS=Homo sapiens OX=9606 GN=YWHAG PE=1 SV=2	0	15.414	27	7	12	4	247	28.3	4.89			0	7.92	2.14	0		0					3	5	2	1		1					3	4	2	1		1			transport;signal transduction;other biological processes	cytosol;other cell component	signal transduction activity or receptor binding;enzyme regulator activity;other molecular function	Pf00244	7532	YWHAG
733	High	Master Protein	ABV71561.1	UL31 [Human betaherpesvirus 5]	0	15.387	8	6	11	6	671	73.6	7.43			2.37	1.85	2.31	0							4	3	2	2							3	3	1	2								Pf04489
734	High	Master Protein	F6PQP6	Epsin-2 (Fragment) OS=Homo sapiens OX=9606 GN=EPN2 PE=1 SV=8	0	15.325	13	5	8	5	409	44.9	7.06			5.6	5.08			2.54						3	4			1						3	4			1				transport	other membranes	other molecular function	Pf01417		EPN2
735	High	Master Protein	P12429	Annexin A3 OS=Homo sapiens OX=9606 GN=ANXA3 PE=1 SV=3	0	15.297	21	6	10	6	323	36.4	5.92			2.01	3.89		0		0					3	4		2		1					3	4		2		1			stress response;transport;developmental processes;other biological processes	plasma membrane;other membranes;other cell component	enzyme regulator activity;other molecular function	Pf00191	306	ANXA3
736	High	Master Protein	Q92614	Unconventional myosin-XVIIIa OS=Homo sapiens OX=9606 GN=MYO18A PE=1 SV=3	0	15.296	2	5	10	5	2054	233	6.3			4.12	1.62		2.05	0	2.18					4	2		2	1	1					4	2		2	1	1			cell organization and biogenesis;DNA metabolism;other metabolic processes;transport;other biological processes	other membranes;cytoskeleton;ER/Golgi;other cell component	cytoskeletal activity;nucleic acid binding activity;other molecular function	Pf00063, Pf01576, Pf17820	399687	MYO18A
737	High	Master Protein	Q92783	Signal transducing adapter molecule 1 OS=Homo sapiens OX=9606 GN=STAM PE=1 SV=3	0	15.255	12	6	9	6	540	59.1	4.82			4.79	4.28									5	4									4	4							cell organization and biogenesis;protein metabolism;other metabolic processes;transport;signal transduction;other biological processes	other membranes;cytosol;other cytoplasmic organelle;other cell component	other molecular function	Pf00018, Pf00790, Pf02809	8027	STAM
738	High	Master Protein	Q969Q0	60S ribosomal protein L36a-like OS=Homo sapiens OX=9606 GN=RPL36AL PE=1 SV=3	0	15.248	33	5	10	1	106	12.5	10.65		0	5.09	7.22	2.03	2.32		0				1	2	3	1	2		1				1	2	3	1	2		1			protein metabolism;other metabolic processes	plasma membrane;other membranes;cytosol;ER/Golgi;translational apparatus;nucleus	other molecular function	Pf00935	6166	RPL36AL
739	High	Master Protein	A0A7P0S5H5	40S ribosomal protein S20 (Fragment) OS=Homo sapiens OX=9606 GN=RPS20 PE=1 SV=1	0	15.245	18	3	14	1	136	15.3	9.35		0	5.63	8.07	0	6.15	2.57					2	4	3	2	2	1					2	3	3	2	2	1				protein metabolism;other metabolic processes	translational apparatus	nucleic acid binding activity;other molecular function	Pf00338		RPS20
740	High	Master Protein	F8W7E0	Calpain inhibitor (Fragment) OS=Homo sapiens OX=9606 GN=CAST PE=1 SV=1	0	15.211	18	5	8	1	393	41.7	7.05			5.44	4.97			0						3	4			1						3	3			1					cytosol;ER/Golgi		Pf00748		CAST
741	High	Master Protein	ABV71520.1	US30 [Human betaherpesvirus 5]	0	15.21	18	6	6	6	349	39.1	10.33			1.9	6.57									2	4									2	4								other membranes		Pf17624		US30
742	High	Master Protein	O75179	Ankyrin repeat domain-containing protein 17 OS=Homo sapiens OX=9606 GN=ANKRD17 PE=1 SV=3	0	15.167	2	4	8	3	2603	274.1	6.52			6.82	3.73			0						4	3			1						4	2			1				stress response;developmental processes;other biological processes	other membranes;nucleus;other cell component	other molecular function	Pf00013, Pf12796	26057	ANKRD17
743	High	Master Protein	Q9BRR8	G patch domain-containing protein 1 OS=Homo sapiens OX=9606 GN=GPATCH1 PE=1 SV=1	0	15.156	4	4	7	4	931	103.3	7.05			2.78	5.64			3.88						1	3			3						1	3			3				RNA metabolism OR transcription;other metabolic processes	nucleus	nucleic acid binding activity	Pf01585, Pf07713	55094	GPATCH1
744	High	Master Protein	M0R3D6	60S ribosomal protein L18a (Fragment) OS=Homo sapiens OX=9606 GN=RPL18A PE=1 SV=1	0	15.124	17	3	11	3	141	16.7	10.77	2.21		7.67	4.63	1.95	2.46		0			1		3	2	1	3		1			1		3	1	1	2		1			protein metabolism;other metabolic processes	cytosol;translational apparatus	other molecular function	Pf01775		RPL18A
745	High	Master Protein	P48047	ATP synthase subunit O, mitochondrial OS=Homo sapiens OX=9606 GN=ATP5PO PE=1 SV=1	0	15.095	26	5	9	5	213	23.3	9.96		0	2	6.64	0	2.07	0					1	1	3	1	2	1					1	1	3	1	1	1				other metabolic processes;transport	plasma membrane;other membranes;mitochondrion	transporter activity	Pf00213	539	ATP5PO
746	High	Master Protein	P49257	Protein ERGIC-53 OS=Homo sapiens OX=9606 GN=LMAN1 PE=1 SV=2	0	15.086	9	6	13	6	510	57.5	6.77			5.9	0	1.94	0	1.7	2.14					6	3	1	1	1	1					6	3	1	1	1	1			cell organization and biogenesis;stress response;transport;other biological processes	other membranes;cytoskeleton;ER/Golgi;other cell component	other molecular function	Pf03388	3998	LMAN1
747	High	Master Protein	P30622	CAP-Gly domain-containing linker protein 1 OS=Homo sapiens OX=9606 GN=CLIP1 PE=1 SV=2	0	15.038	6	7	10	7	1438	162.1	5.36			6.85	13.63									3	7									3	6							cell cycle OR cell proliferation;cell organization and biogenesis;other biological processes	other membranes;cytosol;cytoskeleton;nucleus;other cell component	cytoskeletal activity;other molecular function	Pf01302, Pf16641	6249	CLIP1
748	High	Master Protein	A0A7P0TB45	Peptidyl-prolyl cis-trans isomerase OS=Homo sapiens OX=9606 GN=PPIB PE=1 SV=1	0	14.966	24	6	10	6	216	23.8	9.42	0	0	7	1.79	2.04	0					1	1	4	2	1	1					1	1	4	2	1	1					other biological processes		other molecular function	Pf00160		PPIB
749	High	Master Protein	Q99570	Phosphoinositide 3-kinase regulatory subunit 4 OS=Homo sapiens OX=9606 GN=PIK3R4 PE=1 SV=3	0	14.96	7	7	10	7	1358	153	7.17			3.85	0									6	4									6	4							cell organization and biogenesis;protein metabolism;other metabolic processes;stress response;transport;other biological processes	other membranes;cytosol;cytoskeleton;other cytoplasmic organelle;other cell component	kinase activity;other molecular function	Pf00069, Pf00400	30849	PIK3R4
750	High	Master Protein	P55060	Exportin-2 OS=Homo sapiens OX=9606 GN=CSE1L PE=1 SV=3	0	14.876	7	6	9	6	971	110.3	5.77			6.44	1.68	1.68	0							4	2	2	1							4	2	2	1					transport	cytosol;nucleus;other cell component	other molecular function	Pf03378, Pf03810, Pf08506	1434	CSE1L
751	High	Master Protein	P49736	DNA replication licensing factor MCM2 OS=Homo sapiens OX=9606 GN=MCM2 PE=1 SV=4	0	14.87	7	6	10	6	904	101.8	5.52			2.09	1.9		1.83							2	7		1							2	6		1					cell cycle OR cell proliferation;cell organization and biogenesis;DNA metabolism;other metabolic processes;stress response;other biological processes	nucleus;other cell component	nucleic acid binding activity;other molecular function	Pf00493, Pf12619, Pf14551, Pf17207, Pf17855	4171	MCM2
752	High	Master Protein	Q6NXT6	Transmembrane anterior posterior transformation protein 1 homolog OS=Homo sapiens OX=9606 GN=TAPT1 PE=1 SV=1	0	14.842	12	5	12	5	567	64.2	8.28			8.05	5.39		0		0					5	5		1		1					4	4		1		1			cell organization and biogenesis;developmental processes;signal transduction;other biological processes	other membranes;cytosol;cytoskeleton;ER/Golgi;nucleus	other molecular function	Pf05346	202018	TAPT1
753	High	Master Protein	A0A7I2V506	Nucleolin OS=Homo sapiens OX=9606 GN=NCL PE=1 SV=1	0	14.838	9	7	11	7	602	66.1	4.58			5.29	3.73	0								5	5	1								5	5	1							nucleus;other cell component	nucleic acid binding activity	Pf00076		NCL
754	High	Master Protein	P17301	Integrin alpha-2 OS=Homo sapiens OX=9606 GN=ITGA2 PE=1 SV=2	0	14.812	6	6	7	6	1181	129.2	5.25			6.24	2.05									5	2									5	2							cell adhesion;cell cycle OR cell proliferation;cell organization and biogenesis;stress response;developmental processes;signal transduction;other biological processes	plasma membrane;other membranes;nucleus;other cell component	signal transduction activity or receptor binding;other molecular function	Pf00092, Pf01839, Pf08441	3673	ITGA2
755	High	Master Protein	Q08188	Protein-glutamine gamma-glutamyltransferase E OS=Homo sapiens OX=9606 GN=TGM3 PE=1 SV=4	0	14.789	11	6	15	6	693	76.6	5.86	3.94	2.03	3.19	3.43	5.75	0					3	2	3	2	3	2					3	2	3	2	3	2					cell organization and biogenesis;protein metabolism;other metabolic processes;other biological processes	plasma membrane;other membranes;other cell component	other molecular function	Pf00868, Pf00927, Pf01841	7053	TGM3
756	High	Master Protein	Q9BRX2	Protein pelota homolog OS=Homo sapiens OX=9606 GN=PELO PE=1 SV=2	0	14.77	13	4	8	4	385	43.3	6.34			4.33	4.24		1.76		0					3	3		1		1					3	3		1		1			cell cycle OR cell proliferation;cell organization and biogenesis;RNA metabolism OR transcription;other metabolic processes;developmental processes;other biological processes	nucleus;other cell component	other molecular function	Pf03463, Pf03464, Pf03465	53918	PELO
757	High	Master Protein	P36542	ATP synthase subunit gamma, mitochondrial OS=Homo sapiens OX=9606 GN=ATP5F1C PE=1 SV=1	0	14.765	21	6	13	6	298	33	9.22	0	0	5.7	5.68	0	4.31					1	1	3	4	1	3					1	1	3	4	1	3					other metabolic processes;transport	other membranes;mitochondrion	transporter activity	Pf00231	509	ATP5F1C
758	High	Master Protein	A0A8C8KGQ8	Ubiquitin-associated protein 2 OS=Homo sapiens OX=9606 GN=UBAP2 PE=4 SV=1	0	14.764	6	5	8	5	1072	112.2	7.46			1.98	6.39				2.22					2	4				2					2	4				2								UBAP2
759	High	Master Protein	Q9NR30	Nucleolar RNA helicase 2 OS=Homo sapiens OX=9606 GN=DDX21 PE=1 SV=5	0	14.75	7	5	8	5	783	87.3	9.28			1.87	3.34	2.72	2.84							4	2	1	1							4	2	1	1					cell organization and biogenesis;DNA metabolism;RNA metabolism OR transcription;other metabolic processes;stress response;other biological processes	cytosol;mitochondrion;nucleus;other cell component	nucleic acid binding activity;other molecular function	Pf00270, Pf00271, Pf08152	9188	DDX21
760	High	Master Protein	P33991	DNA replication licensing factor MCM4 OS=Homo sapiens OX=9606 GN=MCM4 PE=1 SV=5	0	14.718	7	6	11	6	863	96.5	6.74			4.63	2.66	0	0							5	4	1	1							5	4	1	1					cell cycle OR cell proliferation;cell organization and biogenesis;DNA metabolism;other metabolic processes;stress response;other biological processes	nucleus;other cell component	nucleic acid binding activity;other molecular function	Pf00493, Pf14551, Pf17207, Pf17855	4173	MCM4
761	High	Master Protein	A0A3B3ITT1	Ras-related protein Rab-12 OS=Homo sapiens OX=9606 GN=RAB12 PE=1 SV=1	0	14.716	15	4	12	3	340	36.3	8.43		2.61	6.69	9.69	2.42	1.75						1	5	4	1	1						1	4	3	1	1					signal transduction		other molecular function	Pf00071		RAB12
762	High	Master Protein	A0A804HI25	7-dehydrocholesterol reductase OS=Homo sapiens OX=9606 GN=DHCR7 PE=1 SV=1	0	14.711	9	5	14	5	492	56.3	8.54			4.27	6.09	0	1.83	0	0					4	4	1	3	1	1					4	4	1	3	1	1			other metabolic processes	other membranes	other molecular function			DHCR7
763	High	Master Protein	Q5VT25	Serine/threonine-protein kinase MRCK alpha OS=Homo sapiens OX=9606 GN=CDC42BPA PE=1 SV=1	0	14.691	4	6	10	5	1732	197.2	6.58			7.39	1.96									6	4									5	3							cell organization and biogenesis;protein metabolism;other metabolic processes;other biological processes	cytosol;cytoskeleton;other cell component	kinase activity;other molecular function	Pf00069, Pf00130, Pf00433, Pf00780, Pf08826, Pf15796	8476	CDC42BPA
764	High	Master Protein	P13747	HLA class I histocompatibility antigen, alpha chain E OS=Homo sapiens OX=9606 GN=HLA-E PE=1 SV=4	0	14.626	14	4	7	3	358	40	5.83	0	2.57	2.8	2.31		1.93					1	1	3	1		1					1	1	3	1		1					stress response;developmental processes;other biological processes	non-structural extracellular;plasma membrane;other membranes;ER/Golgi;other cytoplasmic organelle;other cell component	signal transduction activity or receptor binding;other molecular function	Pf00129, Pf06623, Pf07654	3133	HLA-E
765	High	Master Protein	E9PCY7	Heterogeneous nuclear ribonucleoprotein H OS=Homo sapiens OX=9606 GN=HNRNPH1 PE=1 SV=1	0	14.622	11	5	12	4	429	47.1	6.34		2.65	4.82	3.21		6.85	1.63					3	3	2		3	1					2	2	2		3	1					cytosol;nucleus	nucleic acid binding activity	Pf00076, Pf08080		HNRNPH1
766	High	Master Protein	Q5SNT2	Transmembrane protein 201 OS=Homo sapiens OX=9606 GN=TMEM201 PE=1 SV=1	0	14.61	7	5	7	5	666	72.2	9.22			2.13	3.78									2	5									2	3							cell organization and biogenesis;transport;other biological processes	other membranes;cytoskeleton;nucleus;other cell component	cytoskeletal activity;other molecular function	Pf09779, Pf10476	199953	TMEM201
767	High	Master Protein	P20339	Ras-related protein Rab-5A OS=Homo sapiens OX=9606 GN=RAB5A PE=1 SV=2	0	14.582	28	6	10	5	215	23.6	8.15			4.05	8.88	0		0						3	5	1		1						3	5	1		1				cell-cell signaling;cell organization and biogenesis;transport;signal transduction;other biological processes	plasma membrane;other membranes;cytosol;cytoskeleton;ER/Golgi;nucleus;other cytoplasmic organelle;other cell component	other molecular function	Pf00071	5868	RAB5A
768	High	Master Protein	Q9NSE4	Isoleucine--tRNA ligase, mitochondrial OS=Homo sapiens OX=9606 GN=IARS2 PE=1 SV=2	0	14.574	6	5	8	5	1012	113.7	7.2			0	4.65	0	1.86							3	3	1	1							3	3	1	1					protein metabolism;RNA metabolism OR transcription;other metabolic processes	mitochondrion	nucleic acid binding activity;other molecular function	Pf00133, Pf06827, Pf08264	55699	IARS2
769	High	Master Protein	A0A7P0TBI1	Anoctamin OS=Homo sapiens OX=9606 GN=ANO6 PE=1 SV=1	0	14.573	7	6	11	6	771	89.9	8.62			5.86	4.69			1.96	2.16					4	4			1	2					4	4			1	2			cell organization and biogenesis;stress response;transport;other biological processes	plasma membrane;other membranes	other molecular function	Pf04547, Pf16178		ANO6
770	High	Master Protein	A0A0B4J2A0	FGGY_N domain-containing protein OS=Homo sapiens OX=9606 PE=1 SV=1	0	14.564	10	4	6	4	478	51.5	6.83			2.84	4.57		0							1	4		1							1	4		1					other metabolic processes		kinase activity	Pf00370
771	High	Master Protein	G3V4K3	Spermatogenesis-defective protein 39 homolog OS=Homo sapiens OX=9606 GN=VIPAS39 PE=1 SV=1	0	14.537	9	3	4	3	519	59.7	8.1			2.81	8.08									1	3									1	2							transport	other cytoplasmic organelle		Pf04840		VIPAS39
772	High	Master Protein	Q8IZP0	Abl interactor 1 OS=Homo sapiens OX=9606 GN=ABI1 PE=1 SV=4	0	14.533	11	5	7	5	508	55	7.06			2.28	3.71			0						2	4			1						2	4			1				cell organization and biogenesis;protein metabolism;other metabolic processes;developmental processes;signal transduction;other biological processes	cytosol;cytoskeleton;ER/Golgi;nucleus;other cell component	enzyme regulator activity;cytoskeletal activity;other molecular function	Pf00018, Pf07815	10006	ABI1
773	High	Master Protein	E7EQG2	RNA helicase OS=Homo sapiens OX=9606 GN=EIF4A2 PE=1 SV=1	0	14.513	17	5	12	1	362	41.3	5.64	2.01	1.96	4.4	7.33	2.14	2.2					1	3	2	3	1	2					1	3	2	3	1	2					protein metabolism;other metabolic processes		nucleic acid binding activity;other molecular function	Pf00270, Pf00271		EIF4A2
774	High	Master Protein	P09874	Poly [ADP-ribose] polymerase 1 OS=Homo sapiens OX=9606 GN=PARP1 PE=1 SV=4	0	14.503	6	5	6	5	1014	113	8.88			4.99	3.4									2	4									2	4							cell organization and biogenesis;protein metabolism;DNA metabolism;RNA metabolism OR transcription;other metabolic processes;stress response;developmental processes;signal transduction;other biological processes	mitochondrion;nucleus;other cell component	nucleic acid binding activity;other molecular function	Pf00533, Pf00644, Pf00645, Pf02877, Pf05406, Pf08063	142	PARP1
775	High	Master Protein	Q14789	Golgin subfamily B member 1 OS=Homo sapiens OX=9606 GN=GOLGB1 PE=1 SV=2	0	14.501	2	6	7	6	3259	375.8	5			8.55	1.86									4	3									4	3							cell cycle OR cell proliferation;cell organization and biogenesis;other biological processes	other membranes;cytosol;ER/Golgi	nucleic acid binding activity		2804	GOLGB1
776	High	Master Protein	Q92621	Nuclear pore complex protein Nup205 OS=Homo sapiens OX=9606 GN=NUP205 PE=1 SV=3	0	14.494	3	5	8	5	2012	227.8	6.19			4.14	4.62		1.76		0					3	3		1		1					3	3		1		1			cell organization and biogenesis;transport	other membranes;cytosol;nucleus	other molecular function	Pf11894	23165	NUP205
777	High	Master Protein	Q9NZ56	Formin-2 OS=Homo sapiens OX=9606 GN=FMN2 PE=1 SV=4	0	14.488	4	4	6	4	1722	180	5.47			2.31	10.76									2	4									2	3							cell cycle OR cell proliferation;cell organization and biogenesis;stress response;transport;signal transduction;other biological processes	plasma membrane;other membranes;cytosol;cytoskeleton;ER/Golgi;nucleus;other cell component	cytoskeletal activity	Pf02181	56776	FMN2
778	High	Master Protein	P56192	Methionine--tRNA ligase, cytoplasmic OS=Homo sapiens OX=9606 GN=MARS1 PE=1 SV=2	0	14.463	6	5	10	5	900	101.1	6.16			6.29	2.5	0	2.5							3	5	1	1							3	5	1	1					protein metabolism;RNA metabolism OR transcription;other metabolic processes;stress response;other biological processes	cytosol;nucleus;other cell component	nucleic acid binding activity;other molecular function	Pf00043, Pf00458, Pf09334, Pf18485, Pf19303	4141	MARS1
779	High	Master Protein	Q9Y2I7	1-phosphatidylinositol 3-phosphate 5-kinase OS=Homo sapiens OX=9606 GN=PIKFYVE PE=1 SV=3	0	14.455	3	5	7	5	2098	237	6.7			2.19	4.84									2	5									2	4							cell organization and biogenesis;protein metabolism;other metabolic processes;transport;developmental processes;signal transduction;other biological processes	other membranes;cytosol;ER/Golgi;other cytoplasmic organelle;other cell component	kinase activity;other molecular function	Pf00118, Pf00610, Pf01363, Pf01504	200576	PIKFYVE
780	High	Master Protein	Q5T4U5	Medium-chain specific acyl-CoA dehydrogenase, mitochondrial OS=Homo sapiens OX=9606 GN=ACADM PE=1 SV=1	0	14.44	13	5	11	5	454	50.2	7.8		2.62	3.78	0	4.77	9.12						1	2	1	2	5						1	2	1	2	5					other metabolic processes	mitochondrion	other molecular function	Pf00441, Pf02770, Pf02771	34	ACADM
781	High	Master Protein	ABV71513.1	US22 [Human betaherpesvirus 5]	0	14.395	11	6	7	6	576	65	5.69			4.14	3.66									4	3									4	3										Pf02393		US22
782	High	Master Protein	Q5HYI8	Rab-like protein 3 OS=Homo sapiens OX=9606 GN=RABL3 PE=1 SV=1	0	14.383	18	4	9	4	236	26.4	7.11			5.28	5.79			2.36	2.73					4	3			1	1					4	3			1	1			transport;developmental processes;other biological processes	other cell component	other molecular function	Pf08477	285282	RABL3
783	High	Master Protein	Q8WWM7	Ataxin-2-like protein OS=Homo sapiens OX=9606 GN=ATXN2L PE=1 SV=2	0	14.376	10	6	8	6	1075	113.3	8.59			4.49	4.25									3	5									3	5							cell organization and biogenesis;RNA metabolism OR transcription;other metabolic processes	other membranes;cytosol;nucleus;other cell component		Pf06741, Pf07145, Pf14438	11273	ATXN2L
784	High	Master Protein	P35240	Merlin OS=Homo sapiens OX=9606 GN=NF2 PE=1 SV=1	0	14.367	11	6	10	6	595	69.6	6.47			4.31	6.67			0						6	3			1						4	3			1				cell cycle OR cell proliferation;cell organization and biogenesis;developmental processes;other biological processes	plasma membrane;other membranes;cytosol;cytoskeleton;nucleus;other cytoplasmic organelle;other cell component	signal transduction activity or receptor binding;cytoskeletal activity	Pf00373, Pf00769, Pf09379, Pf09380, Pf20492	4771	NF2
785	High	Master Protein	Q99567	Nuclear pore complex protein Nup88 OS=Homo sapiens OX=9606 GN=NUP88 PE=1 SV=2	0	14.362	10	5	7	5	741	83.5	5.69			6.67	1.81									5	2									5	2							cell cycle OR cell proliferation;other metabolic processes;transport	cytosol;nucleus	transporter activity;other molecular function	Pf10168	4927	NUP88
786	High	Master Protein	F5GZS6	4F2 cell-surface antigen heavy chain OS=Homo sapiens OX=9606 GN=SLC3A2 PE=1 SV=1	0	14.356	8	5	12	5	599	64.8	5.1			6.07	5.08	1.61	2.03	1.64						4	3	2	2	1						4	3	2	1	1				other metabolic processes;transport	plasma membrane;other membranes;nucleus	other molecular function	Pf00128, Pf16028		SLC3A2
787	High	Master Protein	B1ALK7	Rho guanine nucleotide exchange factor 7 OS=Homo sapiens OX=9606 GN=ARHGEF7 PE=1 SV=1	0	14.337	8	5	7	5	705	79.8	6.67			1.87	8.43									2	5									2	5							signal transduction	other cell component	enzyme regulator activity	Pf00169, Pf00621, Pf07653, Pf16523, Pf16614		ARHGEF7
788	High	Master Protein	Q9NTJ3	Structural maintenance of chromosomes protein 4 OS=Homo sapiens OX=9606 GN=SMC4 PE=1 SV=2	0	14.328	5	6	8	6	1288	147.1	6.79			5.04	3.6		2.11		0					4	2		1		1					4	2		1		1			cell cycle OR cell proliferation;cell organization and biogenesis;other biological processes	cytosol;nucleus;other cell component	nucleic acid binding activity;other molecular function	Pf02463, Pf06470	10051	SMC4
789	High	Master Protein	Q15382	GTP-binding protein Rheb OS=Homo sapiens OX=9606 GN=RHEB PE=1 SV=1	0	14.28	24	6	10	6	184	20.5	5.92			2.58	5.09	0	2.39	0						4	2	1	2	1						4	1	1	1	1				signal transduction;other biological processes	plasma membrane;other membranes;cytosol;ER/Golgi;nucleus;other cytoplasmic organelle;other cell component	other molecular function	Pf00071	6009	RHEB
790	High	Master Protein	O15400	Syntaxin-7 OS=Homo sapiens OX=9606 GN=STX7 PE=1 SV=4	0	14.223	27	6	8	6	261	29.8	5.55			4.91	8.18									4	4									4	4							cell organization and biogenesis;transport;other biological processes	plasma membrane;other membranes;ER/Golgi;other cytoplasmic organelle;other cell component	other molecular function	Pf05739, Pf14523	8417	STX7
791	High	Master Protein	P17858	ATP-dependent 6-phosphofructokinase, liver type OS=Homo sapiens OX=9606 GN=PFKL PE=1 SV=6	0	14.214	8	5	10	2	780	85	7.5		0	6.8	0	1.64	1.7						1	3	1	2	3						1	3	1	2	3					other metabolic processes;other biological processes	non-structural extracellular;cytosol;other cell component	kinase activity;other molecular function	Pf00365	5211	PFKL
792	High	Master Protein	P12004	Proliferating cell nuclear antigen OS=Homo sapiens OX=9606 GN=PCNA PE=1 SV=1	0	14.179	21	5	12	5	261	28.8	4.69			4.76	8.85	0	0							5	5	1	1							5	3	1	1					cell cycle OR cell proliferation;cell organization and biogenesis;DNA metabolism;other metabolic processes;stress response;developmental processes;other biological processes	cytoskeleton;nucleus;other cell component	signal transduction activity or receptor binding;enzyme regulator activity;nucleic acid binding activity;other molecular function	Pf00705, Pf02747	5111	PCNA
793	High	Master Protein	O95433	Activator of 90 kDa heat shock protein ATPase homolog 1 OS=Homo sapiens OX=9606 GN=AHSA1 PE=1 SV=1	0	14.172	17	6	13	6	338	38.3	5.53		0	4.33	1.85	2.01	4.13						1	2	4	2	4						1	2	3	2	3					other biological processes	cytosol;ER/Golgi	other molecular function	Pf08327, Pf09229	10598	AHSA1
794	High	Master Protein	Q5VT06	Centrosome-associated protein 350 OS=Homo sapiens OX=9606 GN=CEP350 PE=1 SV=1	0	14.162	2	5	7	5	3117	350.7	6.33			3.83	3.81				0					3	3				1					3	3				1			cell organization and biogenesis;other biological processes	cytoskeleton;nucleus;other cell component	cytoskeletal activity	Pf01302, Pf14309	9857	CEP350
795	High	Master Protein	P35221	Catenin alpha-1 OS=Homo sapiens OX=9606 GN=CTNNA1 PE=1 SV=1	0	14.129	5	4	8	4	906	100	6.29			3.73	3.72		1.69							4	3		1							4	3		1					cell adhesion;cell organization and biogenesis;stress response;developmental processes;other biological processes	plasma membrane;other membranes;cytosol;cytoskeleton;other cell component	cytoskeletal activity;other molecular function	Pf01044	1495	CTNNA1
796	High	Master Protein	Q2M389	WASH complex subunit 4 OS=Homo sapiens OX=9606 GN=WASHC4 PE=1 SV=2	0	14.124	4	4	8	4	1173	136.3	7.44			4.24	4.09		0	1.67						3	3		1	1						3	3		1	1				cell organization and biogenesis;transport;other biological processes	other membranes;nucleus;other cytoplasmic organelle;other cell component		Pf14744, Pf14745, Pf14746	23325	WASHC4
797	High	Master Protein	P24928	DNA-directed RNA polymerase II subunit RPB1 OS=Homo sapiens OX=9606 GN=POLR2A PE=1 SV=2	0	14.118	4	6	8	6	1970	217	7.37			0	4.1									4	4									4	4							RNA metabolism OR transcription;other metabolic processes;other biological processes	nucleus;other cell component	nucleic acid binding activity;other molecular function	Pf00623, Pf04983, Pf04990, Pf04992, Pf04997, Pf04998, Pf05000, Pf05001	5430	POLR2A
798	High	Master Protein	O14936	Peripheral plasma membrane protein CASK OS=Homo sapiens OX=9606 GN=CASK PE=1 SV=3	0	14.113	6	6	9	6	926	105.1	6.43			4.16	0									5	4									5	4							cell adhesion;other metabolic processes;transport;other biological processes	extracellular matrix;plasma membrane;other membranes;cytosol;cytoskeleton;nucleus;other cell component	signal transduction activity or receptor binding;kinase activity;other molecular function	Pf00018, Pf00069, Pf00595, Pf00625, Pf02828	8573	CASK
799	High	Master Protein	Q13835	Plakophilin-1 OS=Homo sapiens OX=9606 GN=PKP1 PE=1 SV=2	0	14.091	7	4	12	4	747	82.8	9.13	1.71	2.33	0	5.41	4.55	2.3					1	2	1	4	2	2					1	2	1	3	1	2					cell adhesion;cell organization and biogenesis;signal transduction;other biological processes	plasma membrane;other membranes;cytoskeleton;nucleus;other cell component	bone, tooth or skin structural activity;other molecular function	Pf00514	5317	PKP1
800	High	Master Protein	A0A6I8PL42	Leucyl-tRNA synthetase OS=Homo sapiens OX=9606 GN=LARS1 PE=1 SV=1	0	14.077	7	6	12	6	1130	129.1	7.87			7.36	3.95		0	1.63						6	4		1	1						4	3		1	1				protein metabolism;RNA metabolism OR transcription;other metabolic processes	cytosol;nucleus	other molecular function	Pf00133, Pf08264	51520	LARS1
801	High	Master Protein	Q9BQS8	FYVE and coiled-coil domain-containing protein 1 OS=Homo sapiens OX=9606 GN=FYCO1 PE=1 SV=3	0	14.052	4	5	8	5	1478	166.9	4.92			1.62	6.39									5	3									5	2							transport;other biological processes	ER/Golgi;other cytoplasmic organelle;other cell component	other molecular function	Pf01363, Pf02759	79443	FYCO1
802	High	Master Protein	O43615	Mitochondrial import inner membrane translocase subunit TIM44 OS=Homo sapiens OX=9606 GN=TIMM44 PE=1 SV=2	0	14.009	13	6	7	6	452	51.3	8.32			2.3	2.27	0	0							4	1	1	1							4	1	1	1					cell organization and biogenesis;transport	other membranes;mitochondrion;nucleus	other molecular function	Pf04280	10469	TIMM44
803	High	Master Protein	M0R0R2	40S ribosomal protein S5 OS=Homo sapiens OX=9606 GN=RPS5 PE=1 SV=1	0	13.959	21	6	14	6	225	25.3	9.76			5.44	6.73	1.64	0	0						5	4	1	3	1						5	4	1	3	1				protein metabolism;other metabolic processes	translational apparatus	nucleic acid binding activity;other molecular function	Pf00177		RPS5
804	High	Master Protein	Q86W92	Liprin-beta-1 OS=Homo sapiens OX=9606 GN=PPFIBP1 PE=1 SV=2	0	13.943	7	6	7	6	1011	114	5.55			4.15	3.81				2.23					4	2				1					4	2				1			cell adhesion;cell organization and biogenesis	plasma membrane;other membranes;cytosol;other cell component		Pf00536, Pf07647	8496	PPFIBP1
805	High	Master Protein	Q99460	26S proteasome non-ATPase regulatory subunit 1 OS=Homo sapiens OX=9606 GN=PSMD1 PE=1 SV=2	0	13.931	7	6	9	6	953	105.8	5.39			3.98	4.05		1.63							4	4		1							4	4		1					protein metabolism;other metabolic processes;other biological processes	non-structural extracellular;cytosol;nucleus;other cytoplasmic organelle;other cell component	enzyme regulator activity;other molecular function	Pf01851, Pf13646, Pf18004	5707	PSMD1
806	High	Master Protein	P62913	60S ribosomal protein L11 OS=Homo sapiens OX=9606 GN=RPL11 PE=1 SV=2	0	13.907	26	4	10	4	178	20.2	9.6		0	7.47	4.18		1.77		2.06				1	4	3		1		1				1	2	3		1		1			cell organization and biogenesis;protein metabolism;RNA metabolism OR transcription;other metabolic processes;transport;other biological processes	cytosol;translational apparatus;nucleus;other cell component	enzyme regulator activity;nucleic acid binding activity;other molecular function	Pf00281, Pf00673	6135	RPL11
807	High	Master Protein	Q9UPQ9	Trinucleotide repeat-containing gene 6B protein OS=Homo sapiens OX=9606 GN=TNRC6B PE=1 SV=4	0	13.892	4	6	7	2	1833	193.9	6.76			3.96	2.47									3	4									3	4							other biological processes	cytosol;nucleus;other cell component		Pf10427, Pf16608	23112	TNRC6B
808	High	Master Protein	K7EM49	Phosphogluconate dehydrogenase (NADP(+)-dependent, decarboxylating) (Fragment) OS=Homo sapiens OX=9606 GN=PGD PE=1 SV=1	0	13.876	30	5	8	5	205	22.2	6.39			4.1	2									4	4									3	4							other metabolic processes		other molecular function	Pf00393, Pf03446		PGD
809	High	Master Protein	Q70UQ0	Inhibitor of nuclear factor kappa-B kinase-interacting protein OS=Homo sapiens OX=9606 GN=IKBIP PE=1 SV=1	0	13.818	13	4	8	4	350	39.3	9.17			4.81	9.46	0	2.2							2	4	1	1							2	4	1	1					other biological processes	other membranes;ER/Golgi			121457	IKBIP
810	High	Master Protein	P40429	60S ribosomal protein L13a OS=Homo sapiens OX=9606 GN=RPL13A PE=1 SV=2	0	13.814	24	6	12	6	203	23.6	10.93		1.92	6.51	4.14	1.75	0						1	4	5	1	1						1	3	3	1	1					protein metabolism;other metabolic processes;stress response;other biological processes	cytosol;translational apparatus;other cell component	nucleic acid binding activity;other molecular function	Pf00572	23521	RPL13A
811	High	Master Protein	Q8NFQ8	Torsin-1A-interacting protein 2 OS=Homo sapiens OX=9606 GN=TOR1AIP2 PE=1 SV=1	0	13.796	20	4	5	4	470	51.2	4.96			0	5.19			0						1	3			1						1	3			1				cell organization and biogenesis;other biological processes	other membranes;ER/Golgi;nucleus	other molecular function	Pf05609, Pf20443	163590	TOR1AIP2
812	High	Master Protein	K7EKE6	Lon protease homolog, mitochondrial OS=Homo sapiens OX=9606 GN=LONP1 PE=1 SV=1	0	13.792	7	6	7	6	845	95.1	6.27			0	3.69	0	1.85							1	3	1	2							1	3	1	2					cell organization and biogenesis;protein metabolism;other metabolic processes;stress response	cytosol;mitochondrion;nucleus	nucleic acid binding activity;other molecular function	Pf00004, Pf02190, Pf05362		LONP1
813	High	Master Protein	Q8NE71	ATP-binding cassette sub-family F member 1 OS=Homo sapiens OX=9606 GN=ABCF1 PE=1 SV=2	0	13.743	5	5	9	5	845	95.9	6.8			5.32	4.12	1.74	2.58							2	4	1	2							2	4	1	2					protein metabolism;other metabolic processes;stress response;other biological processes	cytosol;translational apparatus;nucleus;other cell component	translation activity;nucleic acid binding activity;other molecular function	Pf00005, Pf12848	23	ABCF1
814	High	Master Protein	C9J2Q4	Septin-2 (Fragment) OS=Homo sapiens OX=9606 GN=SEPTIN2 PE=1 SV=1	0	13.737	23	6	8	6	184	21.1	5.47			4.18	7.58									4	4									4	4							other biological processes	plasma membrane;other membranes;cytoskeleton;other cell component	other molecular function	Pf00735		SEPTIN2
815	High	Master Protein	Q709C8	Vacuolar protein sorting-associated protein 13C OS=Homo sapiens OX=9606 GN=VPS13C PE=1 SV=1	0	13.722	2	6	7	6	3753	422.1	6.83			4.02	2.06									5	2									5	2							cell organization and biogenesis;transport;other biological processes	other membranes;cytosol;mitochondrion;other cell component		Pf06650, Pf09333, Pf12624, Pf16908, Pf16909, Pf16910	54832	VPS13C
816	High	Master Protein	P51798	H(+)/Cl(-) exchange transporter 7 OS=Homo sapiens OX=9606 GN=CLCN7 PE=1 SV=2	0	13.679	8	6	10	6	805	88.6	8.43			4.1	2.02		1.68		1.86					5	3		1		1					5	3		1		1			transport;other biological processes	other membranes;other cytoplasmic organelle;other cell component	transporter activity;other molecular function	Pf00571, Pf00654	1186	CLCN7
817	High	Master Protein	P63167	Dynein light chain 1, cytoplasmic OS=Homo sapiens OX=9606 GN=DYNLL1 PE=1 SV=1	0	13.674	31	4	9	4	89	10.4	7.4			2.49	6.89		0		0					3	4		1		1					2	3		1		1			cell organization and biogenesis;other biological processes	plasma membrane;other membranes;cytosol;cytoskeleton;mitochondrion;nucleus;other cell component	other molecular function	Pf01221	8655	DYNLL1
818	High	Master Protein	B4DDF4	Calponin OS=Homo sapiens OX=9606 GN=CNN2 PE=1 SV=1	0	13.664	15	4	6	4	298	32.6	6.98		2.1	0	10.39								1	1	4								1	1	3							cell organization and biogenesis	cytoskeleton	cytoskeletal activity;other molecular function	Pf00307, Pf00402	1265	CNN2
819	High	Master Protein	A0A7I2V5S2	Nucleophosmin OS=Homo sapiens OX=9606 GN=NPM1 PE=1 SV=1	0	13.663	12	5	10	5	305	33.9	4.82			7.7	8.08			0						4	5			1						3	4			1					nucleus	nucleic acid binding activity	Pf03066, Pf16276		NPM1
820	High	Master Protein	P50416	Carnitine O-palmitoyltransferase 1, liver isoform OS=Homo sapiens OX=9606 GN=CPT1A PE=1 SV=2	0	13.647	8	5	11	5	773	88.3	8.65			4.95	0	0	0	0						4	4	1	1	1						4	4	1	1	1				other metabolic processes;transport;developmental processes;other biological processes	other membranes;mitochondrion	other molecular function	Pf00755, Pf16484	1374	CPT1A
821	High	Master Protein	O43865	S-adenosylhomocysteine hydrolase-like protein 1 OS=Homo sapiens OX=9606 GN=AHCYL1 PE=1 SV=2	0	13.633	8	4	10	3	530	58.9	6.89			6.09	8.53									4	6									3	4							cell organization and biogenesis;RNA metabolism OR transcription;other metabolic processes;transport;signal transduction;other biological processes	plasma membrane;other membranes;cytosol;ER/Golgi;other cell component	nucleic acid binding activity;other molecular function	Pf00670, Pf05221	10768	AHCYL1
822	High	Master Protein	B1AHF3	NADH-cytochrome b5 reductase 3 (Fragment) OS=Homo sapiens OX=9606 GN=CYB5R3 PE=1 SV=1	0	13.631	33	5	13	5	147	16.7	9.73	1.68		5.25	4.53	0	2.24	0				1		4	3	3	1	1				1		4	3	3	1	1
823	High	Master Protein	Q10567	AP-1 complex subunit beta-1 OS=Homo sapiens OX=9606 GN=AP1B1 PE=1 SV=3	0	13.611	5	5	9	1	949	104.5	5.06			7.69	0	1.75	2.18							6	1	1	1							5	1	1	1					cell organization and biogenesis;transport;developmental processes	other membranes;cytosol;ER/Golgi;other cytoplasmic organelle;other cell component	other molecular function	Pf01602, Pf02883, Pf09066	162	AP1B1
824	High	Master Protein	P51149	Ras-related protein Rab-7a OS=Homo sapiens OX=9606 GN=RAB7A PE=1 SV=1	0	13.577	32	6	9	6	207	23.5	6.7		0	3.73	3.98	0		0					1	3	3	1		1					1	3	3	1		1				cell organization and biogenesis;protein metabolism;other metabolic processes;transport;other biological processes	plasma membrane;other membranes;cytosol;mitochondrion;ER/Golgi;other cytoplasmic organelle;other cell component	other molecular function	Pf00071	7879	RAB7A
825	High	Master Protein	P83436	Conserved oligomeric Golgi complex subunit 7 OS=Homo sapiens OX=9606 GN=COG7 PE=1 SV=1	0	13.443	7	5	7	5	770	86.3	5.47			1.93	1.8									3	4									3	3							cell organization and biogenesis;protein metabolism;other metabolic processes;transport;other biological processes	other membranes;ER/Golgi;nucleus;other cell component		Pf10191	91949	COG7
826	High	Master Protein	P04040	Catalase OS=Homo sapiens OX=9606 GN=CAT PE=1 SV=3	0	13.425	11	5	7	5	527	59.7	7.39		1.68	1.71	2.17	1.72	0						1	1	2	1	2						1	1	2	1	2					protein metabolism;other metabolic processes;stress response;developmental processes;other biological processes	non-structural extracellular;plasma membrane;other membranes;cytosol;mitochondrion;ER/Golgi;other cytoplasmic organelle;other cell component	other molecular function	Pf00199, Pf06628	847	CAT
827	High	Master Protein	P61353	60S ribosomal protein L27 OS=Homo sapiens OX=9606 GN=RPL27 PE=1 SV=2	0	13.404	47	6	10	6	136	15.8	10.56	0	0	1.67	2.82		2.1					1	1	2	5		1					1	1	2	5		1					protein metabolism;RNA metabolism OR transcription;other metabolic processes;other biological processes	other membranes;cytosol;ER/Golgi;translational apparatus;nucleus;other cell component	other molecular function	Pf00467, Pf01777	6155	RPL27
828	High	Master Protein	P54920	Alpha-soluble NSF attachment protein OS=Homo sapiens OX=9606 GN=NAPA PE=1 SV=3	0	13.403	19	4	5	4	295	33.2	5.36			5.34	2.64									3	2									2	2							cell-cell signaling;cell organization and biogenesis;transport;developmental processes;other biological processes	plasma membrane;other membranes;cytosol;other cell component	other molecular function	Pf14938	8775	NAPA
829	High	Master Protein	P38606	V-type proton ATPase catalytic subunit A OS=Homo sapiens OX=9606 GN=ATP6V1A PE=1 SV=2	0	13.397	9	5	10	5	617	68.3	5.52	0		1.68	5.96	0			0			1		2	5	1			1			1		2	4	1			1			cell organization and biogenesis;other metabolic processes;transport;other biological processes	plasma membrane;other membranes;cytosol;ER/Golgi;nucleus;other cytoplasmic organelle;other cell component	transporter activity;other molecular function	Pf00006, Pf02874, Pf16886	523	ATP6V1A
830	High	Master Protein	P18206	Vinculin OS=Homo sapiens OX=9606 GN=VCL PE=1 SV=4	0	13.395	6	6	11	6	1134	123.7	5.66	0	0	4.56	1.78	1.78	3.85					1	1	3	2	1	3					1	1	3	2	1	3					cell adhesion;cell organization and biogenesis;developmental processes;other biological processes	non-structural extracellular;plasma membrane;other membranes;cytosol;cytoskeleton;other cell component	cytoskeletal activity;other molecular function	Pf01044	7414	VCL
831	High	Master Protein	Q86V85	Integral membrane protein GPR180 OS=Homo sapiens OX=9606 GN=GPR180 PE=2 SV=1	0	13.387	9	3	5	3	440	49.4	7.39			6.39	0									4	1									3	1							signal transduction;other biological processes	other membranes		Pf10192	160897	GPR180
832	High	Master Protein	A0A0U1RR18	Solute carrier family 12 member 7 (Fragment) OS=Homo sapiens OX=9606 GN=SLC12A7 PE=1 SV=1	0	13.366	5	6	9	6	989	109	7.93			6.89	2.16									6	3									5	3							cell organization and biogenesis;transport	plasma membrane;other membranes	transporter activity	Pf00324, Pf03522		SLC12A7
833	High	Master Protein	O75534	Cold shock domain-containing protein E1 OS=Homo sapiens OX=9606 GN=CSDE1 PE=1 SV=2	0	13.336	7	4	8	4	798	88.8	6.25			14.01	4.89									6	2									4	2							cell organization and biogenesis;RNA metabolism OR transcription;other metabolic processes;developmental processes;other biological processes	plasma membrane;other membranes;cytosol;ER/Golgi;other cell component	nucleic acid binding activity	Pf00313, Pf12901	7812	CSDE1
834	High	Master Protein	A0AVT1	Ubiquitin-like modifier-activating enzyme 6 OS=Homo sapiens OX=9606 GN=UBA6 PE=1 SV=1	0	13.334	4	5	8	5	1052	117.9	6.14			5.35	1.76	0	0							4	2	1	1							4	2	1	1					cell organization and biogenesis;protein metabolism;other metabolic processes;stress response;developmental processes;other biological processes	cytosol;nucleus;other cell component	other molecular function	Pf00899, Pf09358, Pf10585, Pf16190, Pf16191	55236	UBA6
835	High	Master Protein	Q3V6T2	Girdin OS=Homo sapiens OX=9606 GN=CCDC88A PE=1 SV=2	0	13.332	4	5	6	5	1871	215.9	6.21			4.64	2.82									4	2									4	2							cell organization and biogenesis;DNA metabolism;other metabolic processes;transport;developmental processes;signal transduction;other biological processes	plasma membrane;other membranes;cytosol;cytoskeleton;ER/Golgi;other cell component	signal transduction activity or receptor binding;enzyme regulator activity;cytoskeletal activity;other molecular function	Pf19047	55704	CCDC88A
836	High	Master Protein	O14976	Cyclin-G-associated kinase OS=Homo sapiens OX=9606 GN=GAK PE=1 SV=2	0	13.315	4	5	7	5	1311	143.1	5.73			0	1.94									3	4									3	4							cell cycle OR cell proliferation;cell organization and biogenesis;transport;other biological processes	cytosol;ER/Golgi;other cell component	kinase activity;other molecular function	Pf00069, Pf10409	2580	GAK
837	High	Master Protein	K7ESG5	Proteasome activator complex subunit 3 OS=Homo sapiens OX=9606 GN=PSME3 PE=1 SV=1	0	13.266	17	4	6	4	198	23.2	8.32			2.9	5.69									3	3									2	3								other cell component		Pf02252		PSME3
838	High	Master Protein	Q5SSJ5	Heterochromatin protein 1-binding protein 3 OS=Homo sapiens OX=9606 GN=HP1BP3 PE=1 SV=1	0	13.246	8	4	10	4	553	61.2	9.67			4.45	3.38	1.73	2.64	0						3	3	1	2	1						3	3	1	2	1				cell organization and biogenesis;stress response;other biological processes	nucleus;other cell component	nucleic acid binding activity;other molecular function	Pf00538	50809	HP1BP3
839	High	Master Protein	O60701	UDP-glucose 6-dehydrogenase OS=Homo sapiens OX=9606 GN=UGDH PE=1 SV=1	0	13.24	12	5	9	5	494	55	7.12		1.84	3.7	6.51		0						1	3	4		1						1	3	4		1					cell organization and biogenesis;protein metabolism;other metabolic processes;developmental processes	cytosol;nucleus	other molecular function	Pf00984, Pf03720, Pf03721	7358	UGDH
840	High	Master Protein	Q9NYF8	Bcl-2-associated transcription factor 1 OS=Homo sapiens OX=9606 GN=BCLAF1 PE=1 SV=2	0	13.218	8	6	8	6	920	106.1	9.98			2.04	4.1		2.12							2	2		4							2	2		4					stress response;other biological processes	nucleus;other cell component	nucleic acid binding activity;other molecular function	Pf15440	9774	BCLAF1
841	High	Master Protein	A0A805TBS0	Rho GTPase-activating protein 21 OS=Homo sapiens OX=9606 GN=ARHGAP21 PE=1 SV=1	0	13.203	3	4	7	4	1948	216.2	7.8			2.04	1.96									4	3									4	3							signal transduction					ARHGAP21
842	High	Master Protein	Q13098	COP9 signalosome complex subunit 1 OS=Homo sapiens OX=9606 GN=GPS1 PE=1 SV=4	0	13.19	8	4	7	4	491	55.5	6.74			4.54	1.81	1.98	2.18							3	2	1	1							3	2	1	1					protein metabolism;other metabolic processes;stress response;signal transduction;other biological processes	cytosol;nucleus;other cell component	enzyme regulator activity	Pf01399, Pf10602	2873	GPS1
843	High	Master Protein	A0A2R8Y7Z0	Catenin beta-1 OS=Homo sapiens OX=9606 GN=CTNNB1 PE=1 SV=1	0	13.172	7	5	6	2	780	85.3	5.92	1.95	1.91	0	2.78							2	2	1	1							2	2	1	1							cell adhesion	plasma membrane;other membranes;other cell component	other molecular function	Pf00514		CTNNB1
844	High	Master Protein	Q15393	Splicing factor 3B subunit 3 OS=Homo sapiens OX=9606 GN=SF3B3 PE=1 SV=4	0	13.123	6	6	6	6	1217	135.5	5.26			2.62	1.97									5	1									5	1							protein metabolism;RNA metabolism OR transcription;other metabolic processes;other biological processes	nucleus	nucleic acid binding activity;other molecular function	Pf03178, Pf10433	23450	SF3B3
845	High	Master Protein	Q9BXB4	Oxysterol-binding protein-related protein 11 OS=Homo sapiens OX=9606 GN=OSBPL11 PE=1 SV=2	0	13.078	4	2	6	2	747	83.6	7.06			3.31	4.77	1.79		0						2	2	1		1						2	2	1		1				transport;other biological processes	other membranes;cytosol;ER/Golgi;nucleus;other cytoplasmic organelle;other cell component	transporter activity;other molecular function	Pf00169, Pf01237	114885	OSBPL11
846	High	Master Protein	Q99536	Synaptic vesicle membrane protein VAT-1 homolog OS=Homo sapiens OX=9606 GN=VAT1 PE=1 SV=2	0	13.074	19	5	6	5	393	41.9	6.29			1.8	0	2.8								2	3	1								2	3	1						other biological processes	non-structural extracellular;other membranes;mitochondrion;other cytoplasmic organelle	other molecular function	Pf08240, Pf13602	10493	VAT1
847	High	Master Protein	O75083	WD repeat-containing protein 1 OS=Homo sapiens OX=9606 GN=WDR1 PE=1 SV=4	0	13.061	12	7	11	7	606	66.2	6.65			1.86	0	3.36	4.36							2	2	3	4							2	2	3	4					cell organization and biogenesis;developmental processes;other biological processes	non-structural extracellular;plasma membrane;other membranes;cytosol;cytoskeleton;other cell component	cytoskeletal activity	Pf00400	9948	WDR1
848	High	Master Protein	Q13033	Striatin-3 OS=Homo sapiens OX=9606 GN=STRN3 PE=1 SV=3	0	13.059	12	6	9	6	797	87.2	5.36			6.4	2.23									4	5									4	5							other biological processes	plasma membrane;other membranes;ER/Golgi;nucleus;other cell component	other molecular function	Pf00400, Pf08232	29966	STRN3
849	High	Master Protein	Q5SWA1	Protein phosphatase 1 regulatory subunit 15B OS=Homo sapiens OX=9606 GN=PPP1R15B PE=1 SV=1	0	13.053	6	3	6	3	713	79.1	4.69			7.28	2.34									3	3									3	3							protein metabolism;other metabolic processes;stress response;signal transduction;other biological processes	ER/Golgi;other cell component	enzyme regulator activity	Pf10472, Pf10488		PPP1R15B
850	High	Master Protein	A0A5F9ZHN7	Phosphatidylinositol-3-phosphatase SAC1 OS=Homo sapiens OX=9606 GN=SACM1L PE=1 SV=1	0	13.048	9	5	7	5	609	69.4	7.12			2.07	1.73									4	3									4	3								other membranes	other molecular function	Pf02383		SACM1L
851	High	Master Protein	Q14764	Major vault protein OS=Homo sapiens OX=9606 GN=MVP PE=1 SV=4	0	12.996	6	6	10	6	893	99.3	5.48		2.02	4	5.72		2.24						1	2	5		2						1	2	5		2					transport;signal transduction;other biological processes	non-structural extracellular;cytosol;cytoskeleton;nucleus;other cell component	other molecular function	Pf01505, Pf11978, Pf17794, Pf17795, Pf17796	9961	MVP
852	High	Master Protein	O15460	Prolyl 4-hydroxylase subunit alpha-2 OS=Homo sapiens OX=9606 GN=P4HA2 PE=1 SV=1	0	12.995	8	5	7	5	535	60.9	5.71			2	1.67		0							3	2		2							3	2		1					protein metabolism;other metabolic processes	cytosol;ER/Golgi;nucleus;other cell component	other molecular function	Pf08336, Pf13640	8974	P4HA2
853	High	Master Protein	E9PNR6	Rho GTPase-activating protein 1 (Fragment) OS=Homo sapiens OX=9606 GN=ARHGAP1 PE=1 SV=1	0	12.986	14	3	6	3	192	22.5	6.34			5.03	2.26			2.82	2.24					2	2			1	1					2	1			1	1				other membranes		Pf13716		ARHGAP1
854	High	Master Protein	Q7Z739	YTH domain-containing family protein 3 OS=Homo sapiens OX=9606 GN=YTHDF3 PE=1 SV=1	0	12.984	10	5	9	4	585	63.8	9.04			4.92	6.7	2.22		2.11						4	3	1		1						4	3	1		1				cell organization and biogenesis;other biological processes	cytosol;other cell component	translation activity;nucleic acid binding activity	Pf04146	253943	YTHDF3
855	High	Master Protein	Q14966	Zinc finger protein 638 OS=Homo sapiens OX=9606 GN=ZNF638 PE=1 SV=2	0	12.95	4	5	8	5	1978	220.5	6.38			6.88	7.01									4	4									4	3							RNA metabolism OR transcription;other metabolic processes	nucleus;other cell component	nucleic acid binding activity;other molecular function	Pf00076, Pf12171	27332	ZNF638
856	High	Master Protein	B4DLR8	NAD(P)H dehydrogenase [quinone] 1 OS=Homo sapiens OX=9606 GN=NQO1 PE=1 SV=1	0	12.898	17	4	11	4	202	22.8	8.5	0		7.02	4.3	2.05	1.68					1		4	3	1	2					1		4	2	1	2								Pf02525	1728	NQO1
857	High	Master Protein	F8VQX7	Oxysterol-binding protein (Fragment) OS=Homo sapiens OX=9606 GN=OSBPL8 PE=1 SV=1	0	12.892	10	5	7	5	721	81.6	6.39			4.4	2.54									3	4									3	3							transport		other molecular function	Pf00169, Pf01237		OSBPL8
858	High	Master Protein	O14773	Tripeptidyl-peptidase 1 OS=Homo sapiens OX=9606 GN=TPP1 PE=1 SV=2	0	12.885	9	4	5	4	563	61.2	6.48			2.15	0		2.78							2	2		1							2	2		1					cell organization and biogenesis;protein metabolism;other metabolic processes;developmental processes;other biological processes	other membranes;ER/Golgi;other cytoplasmic organelle;other cell component	other molecular function	Pf00082, Pf09286	1200	TPP1
859	High	Master Protein	Q08AM6	Protein VAC14 homolog OS=Homo sapiens OX=9606 GN=VAC14 PE=1 SV=1	0	12.88	7	5	8	5	782	87.9	6.13			4.69	5.83									2	6									2	5							other metabolic processes;signal transduction;other biological processes	other membranes;cytosol;ER/Golgi;other cytoplasmic organelle;other cell component	other molecular function	Pf11916, Pf12755	55697	VAC14
860	High	Master Protein	Q32P28	Prolyl 3-hydroxylase 1 OS=Homo sapiens OX=9606 GN=P3H1 PE=1 SV=2	0	12.879	6	4	8	4	736	83.3	5.14			4.4	3.74		3.64							3	2		3							2	2		3					protein metabolism;other metabolic processes;developmental processes;other biological processes	ER/Golgi;nucleus;other cell component	other molecular function	Pf13640	64175	P3H1
861	High	Master Protein	P22735	Protein-glutamine gamma-glutamyltransferase K OS=Homo sapiens OX=9606 GN=TGM1 PE=1 SV=4	0	12.846	11	7	8	7	817	89.7	6.04	0	0	0	0	1.78	0					1	2	1	1	2	1					1	2	1	1	2	1					cell organization and biogenesis;protein metabolism;other metabolic processes;other biological processes	plasma membrane;other membranes;cytosol	other molecular function	Pf00868, Pf00927, Pf01841	7051	TGM1
862	High	Master Protein	O00151	PDZ and LIM domain protein 1 OS=Homo sapiens OX=9606 GN=PDLIM1 PE=1 SV=4	0	12.845	12	3	6	3	329	36	7.02		0	7.71	1.78								1	4	1								1	3	1							cell organization and biogenesis;stress response;developmental processes;other biological processes	cytoskeleton;other cell component	cytoskeletal activity;other molecular function	Pf00412, Pf00595, Pf15936	9124	PDLIM1
863	High	Master Protein	P13861	cAMP-dependent protein kinase type II-alpha regulatory subunit OS=Homo sapiens OX=9606 GN=PRKAR2A PE=1 SV=2	0	12.842	13	5	8	5	404	45.5	5.07			0	2.7	1.86	0		0					3	2	1	1		1					3	2	1	1		1			signal transduction;other biological processes	plasma membrane;other membranes;cytosol;cytoskeleton;other cell component	enzyme regulator activity;other molecular function	Pf00027, Pf02197	5576	PRKAR2A
864	High	Master Protein	Q969V3	Nicalin OS=Homo sapiens OX=9606 GN=NCLN PE=1 SV=2	0	12.832	11	6	8	6	563	62.9	6.89			4.38	1.7	0								4	2	2								4	2	2						other biological processes	other membranes;ER/Golgi;other cell component	translation activity	Pf04389	56926	NCLN
865	High	Master Protein	Q8N5K1	CDGSH iron-sulfur domain-containing protein 2 OS=Homo sapiens OX=9606 GN=CISD2 PE=1 SV=1	0	12.806	47	6	9	6	135	15.3	9.61			2.03	2.66									4	5									4	4							cell organization and biogenesis;other metabolic processes;developmental processes;other biological processes	other membranes;mitochondrion;ER/Golgi;other cell component	other molecular function	Pf09360, Pf10660	493856	CISD2
866	High	Master Protein	Q96L93	Kinesin-like protein KIF16B OS=Homo sapiens OX=9606 GN=KIF16B PE=1 SV=2	0	12.792	3	4	6	4	1317	151.9	6.16			3.38	2.96									3	3									3	2							other metabolic processes;transport;developmental processes;signal transduction;other biological processes	other membranes;cytosol;cytoskeleton;other cytoplasmic organelle;other cell component	cytoskeletal activity;other molecular function	Pf00225, Pf00498, Pf00787	55614	KIF16B
867	High	Master Protein	P33992	DNA replication licensing factor MCM5 OS=Homo sapiens OX=9606 GN=MCM5 PE=1 SV=5	0	12.785	6	5	8	5	734	82.2	8.37			2.18	0		0							3	2		3							3	2		3					cell cycle OR cell proliferation;cell organization and biogenesis;DNA metabolism;other metabolic processes;stress response;other biological processes	cytosol;nucleus;other cell component	nucleic acid binding activity;other molecular function	Pf00493, Pf14551, Pf17207, Pf17855	4174	MCM5
868	High	Master Protein	O14523	Phospholipid transfer protein C2CD2L OS=Homo sapiens OX=9606 GN=C2CD2L PE=1 SV=3	0	12.758	6	3	4	3	706	76.1	7.69			6.75	4.27									3	1									3	1							cell organization and biogenesis;transport;other biological processes	plasma membrane;other membranes;ER/Golgi;other cell component	transporter activity;other molecular function	Pf18696	9854	C2CD2L
869	High	Master Protein	O43815	Striatin OS=Homo sapiens OX=9606 GN=STRN PE=1 SV=4	0	12.744	7	4	9	4	780	86.1	5.27			4.22	4.08									5	4									3	3							cell-cell signaling;cell organization and biogenesis;developmental processes;signal transduction;other biological processes	plasma membrane;other membranes;cytosol;other cell component	other molecular function	Pf00400, Pf08232	6801	STRN
870	High	Master Protein	Q9Y2A7	Nck-associated protein 1 OS=Homo sapiens OX=9606 GN=NCKAP1 PE=1 SV=1	0	12.737	4	5	8	5	1128	128.7	6.62			3.73	3.55	1.63	1.65							3	3	1	1							3	3	1	1					cell organization and biogenesis;developmental processes;signal transduction;other biological processes	plasma membrane;other membranes;cytosol;cytoskeleton;other cell component		Pf09735	10787	NCKAP1
871	High	Master Protein	A0A5H1ZRQ2	RNA helicase OS=Homo sapiens OX=9606 GN=DDX17 PE=1 SV=2	0	12.733	8	6	13	3	731	80.4	8.37	1.79	0	1.76	4.36	2.2	0					1	2	1	6	1	2					1	2	1	6	1	2						nucleus	nucleic acid binding activity;other molecular function	Pf00270, Pf00271	10521	DDX17
872	High	Master Protein	Q13263	Transcription intermediary factor 1-beta OS=Homo sapiens OX=9606 GN=TRIM28 PE=1 SV=5	0	12.724	7	5	7	5	835	88.5	5.77			4.89	1.85									3	4									3	4							cell organization and biogenesis;protein metabolism;DNA metabolism;other metabolic processes;stress response;developmental processes;signal transduction;other biological processes	nucleus;other cell component	nucleic acid binding activity;kinase activity;other molecular function	Pf00628, Pf00643, Pf14634	10155	TRIM28
873	High	Master Protein	ABV71514.1	US23 [Human betaherpesvirus 5]	0	12.72	10	4	7	4	592	68.9	5.1			4.12	7.31				0					2	4				1					2	4				1						Pf02393		US23
874	High	Master Protein	P62906	60S ribosomal protein L10a OS=Homo sapiens OX=9606 GN=RPL10A PE=1 SV=2	0	12.711	27	5	12	5	217	24.8	9.94	0	0	2.78	2.13		4.02					2	3	3	2		2					1	2	3	2		2					protein metabolism;RNA metabolism OR transcription;other metabolic processes	cytosol;translational apparatus;other cell component	other molecular function	Pf00687	4736	RPL10A
875	High	Master Protein	Q96QK1	Vacuolar protein sorting-associated protein 35 OS=Homo sapiens OX=9606 GN=VPS35 PE=1 SV=2	0	12.706	4	3	9	3	796	91.6	5.49			3.52	4.67	1.94	0							2	3	2	2							2	2	2	2					cell-cell signaling;cell organization and biogenesis;transport;developmental processes;signal transduction;other biological processes	other membranes;cytosol;other cytoplasmic organelle;other cell component	signal transduction activity or receptor binding	Pf03635	55737	VPS35
876	High	Master Protein	K7EJV9	60S ribosomal protein L23a (Fragment) OS=Homo sapiens OX=9606 GN=RPL23A PE=1 SV=1	0	12.673	25	5	12	5	170	19.4	10.48	0	0	1.98	1.83	0	2.56	0				1	1	2	4	1	2	1				1	1	2	3	1	2	1				protein metabolism;other metabolic processes	cytosol;translational apparatus	nucleic acid binding activity;other molecular function	Pf00276, Pf03939		RPL23A
877	High	Master Protein	B4DR61	Protein transport protein Sec61 subunit alpha isoform 1 OS=Homo sapiens OX=9606 GN=SEC61A1 PE=1 SV=1	0	12.658	10	5	7	5	482	52.9	8.24	0		1.83	2.89	3.79						1		2	2	2						1		2	2	2						transport	other membranes;ER/Golgi		Pf00344, Pf10559		SEC61A1
878	High	Master Protein	P80723	Brain acid soluble protein 1 OS=Homo sapiens OX=9606 GN=BASP1 PE=1 SV=2	0	12.647	32	4	7	4	227	22.7	4.63			6.87	6.73									3	4									3	3							developmental processes;other biological processes	plasma membrane;other membranes;cytoskeleton;nucleus;other cell component	nucleic acid binding activity;other molecular function	Pf05466	10409	BASP1
879	High	Master Protein	Q9UPM8	AP-4 complex subunit epsilon-1 OS=Homo sapiens OX=9606 GN=AP4E1 PE=1 SV=2	0	12.64	5	5	5	5	1137	127.2	5.99			1.63	4.13									2	3									2	3							transport;other biological processes	other membranes;ER/Golgi;other cytoplasmic organelle	other molecular function	Pf01602, Pf14807	23431	AP4E1
880	High	Master Protein	E9PIE3	Caveolae-associated protein 3 OS=Homo sapiens OX=9606 GN=CAVIN3 PE=1 SV=1	0	12.64	18	5	12	5	293	31.1	6.81			11.77	6.51		2.04	0						5	5		1	1						4	4		1	1					plasma membrane;other membranes		Pf15237		CAVIN3
881	High	Master Protein	Q9NR12	PDZ and LIM domain protein 7 OS=Homo sapiens OX=9606 GN=PDLIM7 PE=1 SV=1	0	12.635	9	4	5	4	457	49.8	8.41			3.45	3.87									2	3									2	2							cell organization and biogenesis;transport;developmental processes;other biological processes	cytosol;cytoskeleton;nucleus;other cell component	cytoskeletal activity;other molecular function	Pf00412, Pf00595	9260	PDLIM7
882	High	Master Protein	Q9H223	EH domain-containing protein 4 OS=Homo sapiens OX=9606 GN=EHD4 PE=1 SV=1	0	12.563	10	5	8	5	541	61.1	6.76			3.32	3.78									3	5									3	5							cell organization and biogenesis;transport;other biological processes	plasma membrane;other membranes;ER/Golgi;nucleus;other cytoplasmic organelle;other cell component	nucleic acid binding activity;other molecular function	Pf00350, Pf12763, Pf16880, Pf18150	30844	EHD4
883	High	Master Protein	Q96L91	E1A-binding protein p400 OS=Homo sapiens OX=9606 GN=EP400 PE=1 SV=4	0	12.556	2	4	9	4	3159	343.3	9.19			3.77	3.81	0								4	4	1								4	3	1						cell organization and biogenesis;protein metabolism;other metabolic processes;other biological processes	nucleus;other cell component	nucleic acid binding activity;other molecular function	Pf00176, Pf00271, Pf07529, Pf15790	57634	EP400
884	High	Master Protein	A0A0G2JHC2	PPP1R18 OS=Homo sapiens OX=9606 GN=PPP1R18 PE=1 SV=1	0	12.555	10	5	8	5	613	68	5.45			3.62	4.05			2.63						4	3			1						4	3			1						other molecular function	Pf13914, Pf13916		PPP1R18
885	High	Master Protein	A0A7I2YQN2	Heterogeneous nuclear ribonucleoprotein Q OS=Homo sapiens OX=9606 GN=SYNCRIP PE=1 SV=1	0	12.537	7	4	7	2	561	62.5	7.56			4.06	4.97	0	0							2	3	1	1							2	3	1	1							nucleic acid binding activity	Pf00076, Pf18360	10492	SYNCRIP
886	High	Master Protein	A0A6I8PIX7	Supervillin OS=Homo sapiens OX=9606 GN=SVIL PE=1 SV=1	0	12.518	4	4	6	4	1904	213.5	7.28			1.61	4.6									2	4									2	4							cell organization and biogenesis	plasma membrane;other membranes;cytosol;cytoskeleton	cytoskeletal activity	Pf00626, Pf02209	6840	SVIL
887	High	Master Protein	Q96AE4	Far upstream element-binding protein 1 OS=Homo sapiens OX=9606 GN=FUBP1 PE=1 SV=3	0	12.516	9	5	6	4	644	67.5	7.61			1.85	5.27									2	4									2	4							other biological processes	nucleus;other cell component	nucleic acid binding activity	Pf00013, Pf09005	8880	FUBP1
888	High	Master Protein	Q5JTD0	Tight junction-associated protein 1 OS=Homo sapiens OX=9606 GN=TJAP1 PE=1 SV=1	0	12.516	9	4	7	4	557	61.8	5.97			0	5.17			2.4	2.43					1	4			1	1					1	4			1	1			cell organization and biogenesis	plasma membrane;other membranes;ER/Golgi;other cell component		Pf15453	93643	TJAP1
889	High	Master Protein	A0A7P0TAE9	Calnexin OS=Homo sapiens OX=9606 GN=CANX PE=1 SV=1	0	12.457	10	5	12	5	626	71.3	4.72		2.83	0	2.09	2.73	4.55						1	2	1	4	4						1	2	1	3	3					other biological processes	other membranes;ER/Golgi	other molecular function	Pf00262		CANX
890	High	Master Protein	Q14571	Inositol 1,4,5-trisphosphate receptor type 2 OS=Homo sapiens OX=9606 GN=ITPR2 PE=1 SV=2	0	12.454	3	6	7	5	2701	307.9	6.43			1.74	0									6	1									6	1							stress response;transport;signal transduction;other biological processes	plasma membrane;other membranes;cytosol;ER/Golgi;nucleus;other cell component	transporter activity;other molecular function	Pf00520, Pf01365, Pf02815, Pf08454, Pf08709	3709	ITPR2
891	High	Master Protein	Q15057	Arf-GAP with coiled-coil, ANK repeat and PH domain-containing protein 2 OS=Homo sapiens OX=9606 GN=ACAP2 PE=1 SV=3	0	12.451	6	4	6	4	778	88	6.8			3.98	2.71		0		0					3	1		1		1					3	1		1		1			transport;other biological processes	other membranes;other cytoplasmic organelle;other cell component	enzyme regulator activity;other molecular function	Pf00169, Pf01412, Pf12796, Pf16746	23527	ACAP2
892	High	Master Protein	Q9C0E8	Endoplasmic reticulum junction formation protein lunapark OS=Homo sapiens OX=9606 GN=LNPK PE=1 SV=2	0	12.428	14	4	5	4	428	47.7	5.11			7.56	0									4	1									4	1							cell organization and biogenesis;stress response;developmental processes;other biological processes	other membranes;ER/Golgi;nucleus	other molecular function	Pf10058	80856	LNPK
893	High	Master Protein	E9PEX6	Dihydrolipoyl dehydrogenase OS=Homo sapiens OX=9606 GN=DLD PE=1 SV=1	0	12.396	9	4	14	4	486	51.8	7.96		0	4.45	3.5	2.32	4.67						1	4	3	2	4						1	4	3	2	4					other biological processes	cytoskeleton;other cell component	other molecular function	Pf02852, Pf07992	1738	DLD
894	High	Master Protein	Q92896	Golgi apparatus protein 1 OS=Homo sapiens OX=9606 GN=GLG1 PE=1 SV=2	0	12.387	4	4	8	4	1179	134.5	6.9	2.96		2.83	2.5							1		5	2							1		4	2							developmental processes;other biological processes	extracellular matrix;plasma membrane;other membranes;cytoskeleton;ER/Golgi	signal transduction activity or receptor binding;other molecular function	Pf00839	2734	GLG1
895	High	Master Protein	Q9UGI8	Testin OS=Homo sapiens OX=9606 GN=TES PE=1 SV=1	0	12.384	12	4	6	4	421	48	7.68			2.2	4.66									3	3									3	2							other biological processes	plasma membrane;other membranes;cytosol;other cell component	other molecular function	Pf00412, Pf06297	26136	TES
896	High	Master Protein	H0Y720	Trinucleotide repeat-containing gene 6B protein (Fragment) OS=Homo sapiens OX=9606 GN=TNRC6B PE=1 SV=1	0	12.379	4	5	6	1	1391	148.6	7.27			1.75	2.54									2	4									2	3							other biological processes		nucleic acid binding activity	Pf10427, Pf16608		TNRC6B
897	High	Master Protein	O75828	Carbonyl reductase [NADPH] 3 OS=Homo sapiens OX=9606 GN=CBR3 PE=1 SV=3	0	12.369	11	3	14	1	277	30.8	6.18			6.05	4.77	2.12	3.92							3	4	3	4							2	2	2	3					other metabolic processes;other biological processes	cytosol;nucleus	other molecular function	Pf00106	874	CBR3
898	High	Master Protein	Q9UI12	V-type proton ATPase subunit H OS=Homo sapiens OX=9606 GN=ATP6V1H PE=1 SV=1	0	12.352	9	4	7	4	483	55.8	6.48			0	3.9		1.83							2	3		2							2	3		2					cell organization and biogenesis;transport;other biological processes	plasma membrane;other membranes;cytosol;ER/Golgi;other cytoplasmic organelle	transporter activity;enzyme regulator activity	Pf03224, Pf11698	51606	ATP6V1H
899	High	Master Protein	O94851	[F-actin]-monooxygenase MICAL2 OS=Homo sapiens OX=9606 GN=MICAL2 PE=1 SV=2	0	12.334	3	5	7	5	1957	218.9	8.34			1.64	0									2	5									2	5							cell organization and biogenesis;other metabolic processes;developmental processes;other biological processes	nucleus	cytoskeletal activity;other molecular function	Pf00307, Pf00412, Pf01494, Pf12130	9645	MICAL2
900	High	Master Protein	O15269	Serine palmitoyltransferase 1 OS=Homo sapiens OX=9606 GN=SPTLC1 PE=1 SV=1	0	12.309	10	5	8	5	473	52.7	6.01			7.28	2.72	2.62								3	4	1								3	4	1						other metabolic processes;other biological processes	other membranes;ER/Golgi	other molecular function	Pf00155	10558	SPTLC1
901	High	Master Protein	Q02790	Peptidyl-prolyl cis-trans isomerase FKBP4 OS=Homo sapiens OX=9606 GN=FKBP4 PE=1 SV=3	0	12.261	13	4	7	4	459	51.8	5.43			0	2.06	3.91	3.04							1	1	3	2							1	1	2	2					cell organization and biogenesis;protein metabolism;other metabolic processes;transport;developmental processes;signal transduction;other biological processes	cytosol;cytoskeleton;mitochondrion;nucleus;other cell component	cytoskeletal activity;other molecular function	Pf00254, Pf00515	2288	FKBP4
902	High	Master Protein	Q16658	Fascin OS=Homo sapiens OX=9606 GN=FSCN1 PE=1 SV=3	0	12.257	12	5	10	5	493	54.5	7.24	0	1.78	2.08	0	0	0					1	3	3	1	1	1					1	2	3	1	1	1					cell organization and biogenesis;other biological processes	plasma membrane;other membranes;cytosol;cytoskeleton;other cell component	cytoskeletal activity;other molecular function	Pf06268	6624	FSCN1
903	High	Master Protein	Q16762	Thiosulfate sulfurtransferase OS=Homo sapiens OX=9606 GN=TST PE=1 SV=4	0	12.253	19	4	12	4	297	33.4	7.25			3.83	6.5	0	1.7							4	3	2	3							4	3	2	3					other metabolic processes;transport;other biological processes	mitochondrion	nucleic acid binding activity;other molecular function	Pf00581	7263	TST
904	High	Master Protein	E7EQI7	WASH complex subunit 5 OS=Homo sapiens OX=9606 GN=WASHC5 PE=1 SV=1	0	12.248	4	4	7	4	1011	117	8.27			4.21	6.78	0								3	3	1								3	2	1							nucleus;other cell component		Pf10266	9897	WASHC5
905	High	Master Protein	Q9HD20	Endoplasmic reticulum transmembrane helix translocase OS=Homo sapiens OX=9606 GN=ATP13A1 PE=1 SV=2	0	12.234	5	5	7	5	1204	132.9	8.13			2.19	2.2	0								4	2	1								4	2	1						transport;other biological processes	other membranes;ER/Golgi	transporter activity;other molecular function	Pf00122, Pf00702	57130	ATP13A1
906	High	Master Protein	P08237	ATP-dependent 6-phosphofructokinase, muscle type OS=Homo sapiens OX=9606 GN=PFKM PE=1 SV=2	0	12.225	7	6	10	4	780	85.1	7.99			1.7	2.1	3.37	1.7							1	4	3	2							1	4	3	2					other metabolic processes;other biological processes	plasma membrane;other membranes;cytosol;cytoskeleton;nucleus	kinase activity;other molecular function	Pf00365	5213	PFKM
907	High	Master Protein	Q9BW19	Kinesin-like protein KIFC1 OS=Homo sapiens OX=9606 GN=KIFC1 PE=1 SV=2	0	12.204	7	4	9	4	673	73.7	8.98			3.51	2.57		1.66							5	3		1							4	3		1					cell cycle OR cell proliferation;cell organization and biogenesis;other biological processes	cytoskeleton;nucleus;other cytoplasmic organelle	cytoskeletal activity;other molecular function	Pf00225	3833	KIFC1
908	High	Master Protein	Q9NYU2	UDP-glucose:glycoprotein glucosyltransferase 1 OS=Homo sapiens OX=9606 GN=UGGT1 PE=1 SV=3	0	12.196	3	6	8	6	1555	177.1	5.63			1.69	3.66									5	3									5	3							protein metabolism;other metabolic processes;stress response;other biological processes	ER/Golgi;other cell component	other molecular function	Pf06427, Pf18400, Pf18401, Pf18402, Pf18403, Pf18404	56886	UGGT1
909	High	Master Protein	H3BVG0	Nuclear pore complex protein Nup93 OS=Homo sapiens OX=9606 GN=NUP93 PE=1 SV=1	0	12.166	6	4	10	4	880	99.5	5.73			3.8	4.59		2.12							4	4		2							2	3		1					transport	other membranes;nucleus	other molecular function	Pf04097		NUP93
910	High	Master Protein	Q9H2H9	Sodium-coupled neutral amino acid transporter 1 OS=Homo sapiens OX=9606 GN=SLC38A1 PE=1 SV=1	0	12.153	10	5	5	5	487	54	7.02			0	4.94									1	4									1	4							transport;other biological processes	plasma membrane;other membranes;other cell component	transporter activity	Pf01490	81539	SLC38A1
911	High	Master Protein	Q7Z417	Nuclear fragile X mental retardation-interacting protein 2 OS=Homo sapiens OX=9606 GN=NUFIP2 PE=1 SV=1	0	12.147	9	4	6	4	695	76.1	8.7			4.33	2.51									4	2									4	2								cytosol;translational apparatus;nucleus;other cell component	nucleic acid binding activity	Pf15293	57532	NUFIP2
912	High	Master Protein	C9JME2	FERM, ARHGEF and pleckstrin domain-containing protein 1 OS=Homo sapiens OX=9606 GN=FARP1 PE=1 SV=2	0	12.146	6	5	7	5	1076	122	8.48			4.5	5.95									4	3									4	3								cytoskeleton	enzyme regulator activity;cytoskeletal activity	Pf00169, Pf00373, Pf00621, Pf08736, Pf09379, Pf09380	10160	FARP1
913	High	Master Protein	Q8N163	Cell cycle and apoptosis regulator protein 2 OS=Homo sapiens OX=9606 GN=CCAR2 PE=1 SV=2	0	12.144	6	5	7	5	923	102.8	5.22			2.16	3.72		0							2	4		1							2	4		1					cell-cell signaling;cell cycle OR cell proliferation;cell organization and biogenesis;RNA metabolism OR transcription;other metabolic processes;stress response;signal transduction;other biological processes	cytoskeleton;mitochondrion;nucleus;other cell component	enzyme regulator activity;other molecular function	Pf14443, Pf14444, Pf19256, Pf19257	57805	CCAR2
914	High	Master Protein	Q9BR76	Coronin-1B OS=Homo sapiens OX=9606 GN=CORO1B PE=1 SV=1	0	12.101	10	5	12	5	489	54.2	5.88	0	0	0	4.17	0	0		0			1	2	1	4	1	2		1			1	2	1	4	1	2		1			cell organization and biogenesis;stress response;other biological processes	plasma membrane;other membranes;cytosol;cytoskeleton;other cell component	cytoskeletal activity;other molecular function	Pf00400, Pf08953, Pf16300	57175	CORO1B
915	High	Master Protein	O95202	Mitochondrial proton/calcium exchanger protein OS=Homo sapiens OX=9606 GN=LETM1 PE=1 SV=1	0	12.088	7	5	8	5	739	83.3	6.7			2.15	1.63	0	2.19							2	2	2	2							2	2	2	2					cell organization and biogenesis;transport;other biological processes	other membranes;mitochondrion	transporter activity;translation activity;other molecular function	Pf07766	3954	LETM1
916	High	Master Protein	P58107	Epiplakin OS=Homo sapiens OX=9606 GN=EPPK1 PE=1 SV=3	0	12.083	3	5	11	2	5088	555.3	5.62		0	0	1.67	1.65	0						1	2	4	3	1						1	2	4	2	1					cell organization and biogenesis;stress response;other biological processes	plasma membrane;other membranes;cytoskeleton;nucleus;other cell component	other molecular function	Pf00681	83481	EPPK1
917	High	Master Protein	P13674	Prolyl 4-hydroxylase subunit alpha-1 OS=Homo sapiens OX=9606 GN=P4HA1 PE=1 SV=2	0	12.061	14	6	14	6	534	61	6.01			4.33	4.1	3.48	2.03							4	4	2	4							4	4	1	4					cell organization and biogenesis;protein metabolism;other metabolic processes	mitochondrion;ER/Golgi;other cell component	other molecular function	Pf08336, Pf13640	5033	P4HA1
918	High	Master Protein	F8W7U0	Intersectin-1 OS=Homo sapiens OX=9606 GN=ITSN1 PE=1 SV=1	0	12.032	4	4	5	4	1149	129.9	7.71			4.32	6.78									2	3									2	3								plasma membrane;other membranes	other molecular function	Pf00018, Pf07653, Pf12763, Pf14604, Pf16617	6453	ITSN1
919	High	Master Protein	ABV71570.1	UL40 [Human betaherpesvirus 5]	0	12.022	13	2	10	2	221	24.3	8.57			9.69	6.76	0	3.01							3	2	2	3							2	1	1	1								Pf10682		UL40
920	High	Master Protein	H0YL72	Isocitrate dehydrogenase [NAD] subunit alpha, mitochondrial OS=Homo sapiens OX=9606 GN=IDH3A PE=1 SV=1	0	12.02	13	5	9	5	331	35.8	6.44			1.73	2.2	1.71	1.61							2	2	3	2							2	2	3	2					other metabolic processes	mitochondrion	other molecular function	Pf00180		IDH3A
921	High	Master Protein	ABV71568.1	UL38 [Human betaherpesvirus 5]	0	11.988	8	2	7	2	331	36.7	6.38			11.21	3.11		2.57							5	1		1							2	1		1								Pf02393		UL38
922	High	Master Protein	O95684	Centrosomal protein 43 OS=Homo sapiens OX=9606 GN=CEP43 PE=1 SV=1	0	11.973	10	3	6	3	399	43	4.81			5.52	5									4	2									3	2							cell organization and biogenesis;other biological processes	cytosol;cytoskeleton;nucleus;other cell component	enzyme regulator activity;other molecular function	Pf09398	11116	CEP43
923	High	Master Protein	P48735	Isocitrate dehydrogenase [NADP], mitochondrial OS=Homo sapiens OX=9606 GN=IDH2 PE=1 SV=2	0	11.972	12	5	7	5	452	50.9	8.69			3.86	1.97	1.61	0							3	1	2	1							3	1	2	1					other metabolic processes	cytosol;mitochondrion;other cytoplasmic organelle	other molecular function	Pf00180	3418	IDH2
924	High	Master Protein	P62491	Ras-related protein Rab-11A OS=Homo sapiens OX=9606 GN=RAB11A PE=1 SV=3	0	11.97	21	5	16	5	216	24.4	6.57		0	3.51	2.02	1.69	2.21	0	1.78				1	5	5	1	2	1	1				1	3	5	1	2	1	1			cell cycle OR cell proliferation;cell organization and biogenesis;transport;developmental processes;other biological processes	non-structural extracellular;plasma membrane;other membranes;cytosol;cytoskeleton;ER/Golgi;other cytoplasmic organelle;other cell component	cytoskeletal activity;other molecular function	Pf00071	8766	RAB11A
925	High	Master Protein	O14950	Myosin regulatory light chain 12B OS=Homo sapiens OX=9606 GN=MYL12B PE=1 SV=2	0	11.959	19	3	10	3	172	19.8	4.84	2.24	1.97	9.14	2.75	0	0	1.63				1	1	4	1	1	1	1				1	1	3	1	1	1	1				other biological processes	cytosol;cytoskeleton;other cell component	cytoskeletal activity;other molecular function	Pf08976, Pf13405	103910; 10627	MYL12B
926	High	Master Protein	Q9UDY2	Tight junction protein ZO-2 OS=Homo sapiens OX=9606 GN=TJP2 PE=1 SV=2	0	11.956	6	6	7	6	1190	133.9	7.4			0	4.79									1	6									1	6							cell adhesion;cell organization and biogenesis;other metabolic processes;transport;other biological processes	plasma membrane;other membranes;cytosol;nucleus;other cell component	kinase activity;other molecular function	Pf00595, Pf00625, Pf07653	9414	TJP2
927	High	Master Protein	Q9H3S7	Tyrosine-protein phosphatase non-receptor type 23 OS=Homo sapiens OX=9606 GN=PTPN23 PE=1 SV=1	0	11.94	3	5	9	5	1636	178.9	6.92			5.7	2.42									5	4									4	4							cell organization and biogenesis;protein metabolism;other metabolic processes;transport;other biological processes	cytosol;cytoskeleton;nucleus;other cytoplasmic organelle;other cell component	other molecular function	Pf00102, Pf03097, Pf13949	25930	PTPN23
928	High	Master Protein	P61158	Actin-related protein 3 OS=Homo sapiens OX=9606 GN=ACTR3 PE=1 SV=3	0	11.939	12	4	7	4	418	47.3	5.88		3.96	6.45	0		0						2	3	1		1						2	2	1		1					cell cycle OR cell proliferation;cell organization and biogenesis;stress response;other biological processes	cytosol;cytoskeleton;nucleus;other cell component	cytoskeletal activity;other molecular function	Pf00022	10096	ACTR3
929	High	Master Protein	Q15075	Early endosome antigen 1 OS=Homo sapiens OX=9606 GN=EEA1 PE=1 SV=2	0	11.867	4	5	6	5	1411	162.4	5.68			7.43	1.67									4	2									4	2							cell organization and biogenesis;transport;other biological processes	plasma membrane;other membranes;cytosol;other cytoplasmic organelle;other cell component	other molecular function	Pf01363	8411	EEA1
930	High	Master Protein	Q9GZR7	ATP-dependent RNA helicase DDX24 OS=Homo sapiens OX=9606 GN=DDX24 PE=1 SV=1	0	11.862	7	5	8	5	859	96.3	9.06			6.01	2.79		0							4	3		1							4	2		1					RNA metabolism OR transcription;other metabolic processes	nucleus	other molecular function	Pf00270, Pf00271	57062	DDX24
931	High	Master Protein	ABV71528.1	RL11 [Human betaherpesvirus 5]	0	11.848	12	3	9	3	234	26.6	7.68			6.36	6.89	1.62	2.07		0					3	3	1	1		1					2	2	1	1		1				other membranes				RL11
932	High	Master Protein	Q5SRE5	Nucleoporin NUP188 OS=Homo sapiens OX=9606 GN=NUP188 PE=1 SV=1	0	11.821	3	5	8	5	1749	195.9	6.73			2.17	7.25		0							3	4		1							3	4		1					transport	cytosol;nucleus	other molecular function	Pf10487	23511	NUP188
933	High	Master Protein	Q9UKX7	Nuclear pore complex protein Nup50 OS=Homo sapiens OX=9606 GN=NUP50 PE=1 SV=2	0	11.819	9	3	4	3	468	50.1	7.06			5.82	3.19									3	1									3	1							transport	other membranes;nucleus		Pf00638, Pf08911	10762	NUP50
934	High	Master Protein	J3KNR0	Non-specific serine/threonine protein kinase OS=Homo sapiens OX=9606 GN=MARK3 PE=1 SV=2	0	11.819	10	5	6	5	776	86.9	9.52			2.65	0									4	2									3	2								other cell component	kinase activity;other molecular function	Pf00069, Pf00627, Pf02149		MARK3
935	High	Master Protein	Q9P2W9	Syntaxin-18 OS=Homo sapiens OX=9606 GN=STX18 PE=1 SV=1	0	11.8	12	3	6	3	335	38.7	5.49			6.97	6.17		0							3	2		1							3	2		1					cell organization and biogenesis;transport;other biological processes	other membranes;ER/Golgi	other molecular function	Pf10496	53407	STX18
936	High	Master Protein	P08865	40S ribosomal protein SA OS=Homo sapiens OX=9606 GN=RPSA PE=1 SV=4	0	11.798	17	4	9	4	295	32.8	4.87		1.77	2.56	3.9	1.72	2.49	0					1	1	3	2	1	1					1	1	3	2	1	1				cell adhesion;cell organization and biogenesis;protein metabolism;other metabolic processes;other biological processes	plasma membrane;other membranes;cytosol;translational apparatus;nucleus;other cell component	translation activity;other molecular function	Pf00318, Pf16122	3921	RPSA
937	High	Master Protein	M0QXM4	Amino acid transporter OS=Homo sapiens OX=9606 GN=SLC1A5 PE=1 SV=1	0	11.787	12	4	7	4	365	39.4	5.66			5.37	2.46	1.85								4	1	2								4	1	2						transport	plasma membrane;other membranes	transporter activity	Pf00375		SLC1A5
938	High	Master Protein	O15118	NPC intracellular cholesterol transporter 1 OS=Homo sapiens OX=9606 GN=NPC1 PE=1 SV=2	0	11.771	3	4	5	4	1278	142.1	5.36			2.56	0			0						2	2			1						2	2			1				cell organization and biogenesis;protein metabolism;other metabolic processes;transport;other biological processes	non-structural extracellular;plasma membrane;other membranes;ER/Golgi;nucleus;other cytoplasmic organelle;other cell component	transporter activity;other molecular function	Pf02460, Pf12349, Pf16414	4864	NPC1
939	High	Master Protein	Q13464	Rho-associated protein kinase 1 OS=Homo sapiens OX=9606 GN=ROCK1 PE=1 SV=1	0	11.764	4	5	5	5	1354	158.1	5.9			0	2.35									3	2									3	2							cell adhesion;cell cycle OR cell proliferation;cell organization and biogenesis;protein metabolism;other metabolic processes;developmental processes;signal transduction;other biological processes	non-structural extracellular;plasma membrane;other membranes;cytosol;cytoskeleton;ER/Golgi;other cell component	enzyme regulator activity;cytoskeletal activity;kinase activity;other molecular function	Pf00069, Pf08912	6093	ROCK1
940	High	Master Protein	Q10471	Polypeptide N-acetylgalactosaminyltransferase 2 OS=Homo sapiens OX=9606 GN=GALNT2 PE=1 SV=1	0	11.759	7	4	5	4	571	64.7	8.35			7.06	0									4	1									3	1							protein metabolism;other metabolic processes	non-structural extracellular;other membranes;ER/Golgi;other cell component	other molecular function	Pf00535, Pf00652	2590	GALNT2
941	High	Master Protein	A0A5K1VW95	Malate dehydrogenase OS=Homo sapiens OX=9606 GN=MDH1 PE=1 SV=1	0	11.677	14	4	9	1	353	38.6	7.3		0	1.63	0	0	4.79	1.61					1	2	1	1	3	1					1	1	1	1	2	1				other metabolic processes	cytosol;cytoskeleton	other molecular function	Pf00056, Pf02866	4190	MDH1
942	High	Master Protein	O75400	Pre-mRNA-processing factor 40 homolog A OS=Homo sapiens OX=9606 GN=PRPF40A PE=1 SV=2	0	11.666	4	4	4	4	957	108.7	7.56			0	3.13									1	3									1	3							cell cycle OR cell proliferation;cell organization and biogenesis;RNA metabolism OR transcription;other metabolic processes;other biological processes	nucleus		Pf00397, Pf01846	55660	PRPF40A
943	High	Master Protein	P25685	DnaJ homolog subfamily B member 1 OS=Homo sapiens OX=9606 GN=DNAJB1 PE=1 SV=4	0	11.631	20	6	10	6	340	38	8.63			4.46	1.62	2.22	6.95							2	1	2	5							2	1	2	5					stress response;developmental processes;other biological processes	cytosol;nucleus;other cell component	other molecular function	Pf00226, Pf01556	3337	DNAJB1
944	High	Master Protein	P48444	Coatomer subunit delta OS=Homo sapiens OX=9606 GN=ARCN1 PE=1 SV=1	0	11.617	9	4	7	4	511	57.2	6.21			3.67	5.37	0								2	4	1								2	4	1						transport;developmental processes;other biological processes	other membranes;cytosol;ER/Golgi		Pf00928, Pf01217	372	ARCN1
945	High	Master Protein	P26006	Integrin alpha-3 OS=Homo sapiens OX=9606 GN=ITGA3 PE=1 SV=5	0	11.607	3	3	4	3	1051	116.5	6.77			6.35	1.76									3	1									3	1							cell adhesion;cell organization and biogenesis;developmental processes;signal transduction;other biological processes	plasma membrane;other membranes;other cell component	signal transduction activity or receptor binding;other molecular function	Pf01839, Pf08441	3675	ITGA3
946	High	Master Protein	Q9Y262	Eukaryotic translation initiation factor 3 subunit L OS=Homo sapiens OX=9606 GN=EIF3L PE=1 SV=1	0	11.579	6	4	10	4	564	66.7	6.34			7.9	2.2	1.8	0							4	2	3	1							3	2	3	1					cell organization and biogenesis;protein metabolism;other metabolic processes;other biological processes	cytosol;translational apparatus;nucleus;other cell component	nucleic acid binding activity	Pf10255	51386	EIF3L
947	High	Master Protein	Q9UJ70	N-acetyl-D-glucosamine kinase OS=Homo sapiens OX=9606 GN=NAGK PE=1 SV=4	0	11.572	13	5	8	5	344	37.4	6.24			4.11	6.63									4	4									4	4							other metabolic processes	cytosol	kinase activity;other molecular function	Pf01869	55577	NAGK
948	High	Master Protein	A0A804HIE8	Dedicator of cytokinesis protein 9 OS=Homo sapiens OX=9606 GN=DOCK9 PE=1 SV=1	0	11.519	3	5	5	4	2092	238.6	7.49			1.9	0									2	3									2	3							signal transduction		enzyme regulator activity			DOCK9
949	High	Master Protein	O43426	Synaptojanin-1 OS=Homo sapiens OX=9606 GN=SYNJ1 PE=1 SV=2	0	11.511	3	6	6	5	1573	173	7.42			1.72	0									2	4									2	4							cell-cell signaling;cell organization and biogenesis;other metabolic processes;transport;developmental processes;other biological processes	plasma membrane;other membranes;cytosol;cytoskeleton;other cell component	nucleic acid binding activity;other molecular function	Pf02383, Pf03372, Pf08952	8867	SYNJ1
950	High	Master Protein	A0A7P0T861	Calreticulin OS=Homo sapiens OX=9606 GN=CALR PE=1 SV=1	0	11.493	15	4	7	4	356	40.8	4.93	1.85	0	1.79		2.62	2.09					1	1	1		1	3					1	1	1		1	2					other biological processes	ER/Golgi	other molecular function	Pf00262		CALR
951	High	Master Protein	Q9H4L5	Oxysterol-binding protein-related protein 3 OS=Homo sapiens OX=9606 GN=OSBPL3 PE=1 SV=1	0	11.492	9	5	6	5	887	101.2	6.87			0	4.86			0						1	4			1						1	4			1				other metabolic processes;transport	plasma membrane;other membranes;cytosol;ER/Golgi;nucleus;other cell component	transporter activity;other molecular function	Pf01237, Pf15409	26031	OSBPL3
952	High	Master Protein	P16152	Carbonyl reductase [NADPH] 1 OS=Homo sapiens OX=9606 GN=CBR1 PE=1 SV=3	0	11.491	14	3	13	1	277	30.4	8.32			6.9	6.43	2.12	3.92							3	4	3	3							2	2	2	2					other metabolic processes;other biological processes	cytosol	other molecular function	Pf00106	873	CBR1
953	High	Master Protein	E9PDP5	Ankyrin repeat and KH domain-containing protein 1 (Fragment) OS=Homo sapiens OX=9606 GN=ANKHD1 PE=1 SV=1	0	11.462	4	5	7	4	1565	166.6	5.01			4.79	7.19									3	4									3	4										Pf12796		ANKHD1
954	High	Master Protein	O60884	DnaJ homolog subfamily A member 2 OS=Homo sapiens OX=9606 GN=DNAJA2 PE=1 SV=1	0	11.389	8	4	8	4	412	45.7	6.48			2.38	0	3.42	3.28							1	2	3	2							1	2	3	2					stress response;other biological processes	other membranes;cytosol	other molecular function	Pf00226, Pf00684, Pf01556	10294	DNAJA2
955	High	Master Protein	Q96JH7	Deubiquitinating protein VCPIP1 OS=Homo sapiens OX=9606 GN=VCPIP1 PE=1 SV=2	0	11.388	5	4	6	4	1222	134.2	7.2			2.38	0		2.09							3	2		1							3	2		1					cell cycle OR cell proliferation;cell organization and biogenesis;protein metabolism;DNA metabolism;other metabolic processes;stress response;other biological processes	ER/Golgi;nucleus;other cell component	other molecular function	Pf02338, Pf19437	80124	VCPIP1
956	High	Master Protein	Q2PPJ7	Ral GTPase-activating protein subunit alpha-2 OS=Homo sapiens OX=9606 GN=RALGAPA2 PE=1 SV=2	0	11.387	3	5	8	4	1873	210.6	6.07			1.8	1.74		0							4	3		1							4	3		1					other biological processes	plasma membrane;other membranes;cytosol;nucleus;other cell component	enzyme regulator activity;other molecular function	Pf02145, Pf20412	57186	RALGAPA2
957	High	Master Protein	O75427	Leucine-rich repeat and calponin homology domain-containing protein 4 OS=Homo sapiens OX=9606 GN=LRCH4 PE=1 SV=2	0	11.373	7	4	7	4	683	73.4	8.22			6.28	2.18									3	4									3	4							developmental processes	nucleus		Pf00307, Pf13855	4034	LRCH4
958	High	Master Protein	P21399	Cytoplasmic aconitate hydratase OS=Homo sapiens OX=9606 GN=ACO1 PE=1 SV=3	0	11.372	8	6	7	5	889	98.3	6.68			1.7	2.06	0	0		2.2					1	2	1	2		1					1	2	1	2		1			other metabolic processes;transport;developmental processes;other biological processes	cytosol;mitochondrion;ER/Golgi;other cell component	nucleic acid binding activity;other molecular function	Pf00330, Pf00694	48	ACO1
959	High	Master Protein	P21980	Protein-glutamine gamma-glutamyltransferase 2 OS=Homo sapiens OX=9606 GN=TGM2 PE=1 SV=2	0	11.342	6	4	8	4	687	77.3	5.22			4.21	2.16	1.81	0	1.94						2	3	1	1	1						2	3	1	1	1				cell organization and biogenesis;protein metabolism;other metabolic processes;transport;developmental processes;signal transduction;other biological processes	extracellular matrix;plasma membrane;other membranes;cytosol;mitochondrion;ER/Golgi;nucleus;other cell component	other molecular function	Pf00868, Pf00927, Pf01841	7052	TGM2
960	High	Master Protein	A0A087WYR0	Signal recognition particle 19 kDa protein OS=Homo sapiens OX=9606 GN=SRP19 PE=1 SV=1	0	11.333	13	2	7	2	120	13.6	10.23			2.37	5.65	2.58	3.16		0					1	2	1	2		1					1	2	1	2		1			transport	cytosol;translational apparatus;nucleus	nucleic acid binding activity	Pf01922	6728	SRP19
961	High	Master Protein	O75970	Multiple PDZ domain protein OS=Homo sapiens OX=9606 GN=MPDZ PE=1 SV=2	0	11.332	2	4	5	4	2070	221.5	5.06			2.45	1.66									2	3									2	3							cell organization and biogenesis;other biological processes	plasma membrane;other membranes;other cell component	other molecular function	Pf00595, Pf09045, Pf16667	8777	MPDZ
962	High	Master Protein	O00232	26S proteasome non-ATPase regulatory subunit 12 OS=Homo sapiens OX=9606 GN=PSMD12 PE=1 SV=3	0	11.301	9	4	6	4	456	52.9	7.65			1.69	6.53	0	2.58							1	3	1	1							1	3	1	1					protein metabolism;other metabolic processes	non-structural extracellular;cytosol;nucleus;other cell component		Pf01399, Pf18098	5718	PSMD12
963	High	Master Protein	P48634	Protein PRRC2A OS=Homo sapiens OX=9606 GN=PRRC2A PE=1 SV=3	0	11.292	4	5	6	4	2157	228.7	9.45			6.87	1.84									3	3									3	3							other biological processes	plasma membrane;other membranes;cytosol;nucleus		Pf07001	7916	PRRC2A
964	High	Master Protein	E7ETU9	Procollagen-lysine 5-dioxygenase OS=Homo sapiens OX=9606 GN=PLOD2 PE=1 SV=1	0	11.289	6	5	7	5	703	81.1	6.65			5.48	0	0								4	2	1								3	2	1							other membranes;ER/Golgi	other molecular function	Pf03171		PLOD2
965	High	Master Protein	A0A804HKG9	Vacuolar protein sorting-associated protein 13B OS=Homo sapiens OX=9606 GN=VPS13B PE=1 SV=1	0	11.283	1	4	5	4	3671	410.3	6.34			1.82	2.42									3	2									3	2												VPS13B
966	High	Master Protein	P10644	cAMP-dependent protein kinase type I-alpha regulatory subunit OS=Homo sapiens OX=9606 GN=PRKAR1A PE=1 SV=1	0	11.278	12	4	8	4	381	43	5.35			7.17	7.39		0							3	4		1							3	4		1					cell cycle OR cell proliferation;cell organization and biogenesis;developmental processes;signal transduction;other biological processes	plasma membrane;other membranes;cytosol;cytoskeleton;other cytoplasmic organelle;other cell component	enzyme regulator activity;other molecular function	Pf00027, Pf02197	5573	PRKAR1A
967	High	Master Protein	P49006	MARCKS-related protein OS=Homo sapiens OX=9606 GN=MARCKSL1 PE=1 SV=2	0	11.272	14	2	4	2	195	19.5	4.67			5.5	4.94									2	2									2	2							cell organization and biogenesis;developmental processes;other biological processes	plasma membrane;other membranes;cytoskeleton;other cell component	cytoskeletal activity;other molecular function	Pf02063	65108	MARCKSL1
968	High	Master Protein	Q86XP3	ATP-dependent RNA helicase DDX42 OS=Homo sapiens OX=9606 GN=DDX42 PE=1 SV=1	0	11.268	7	5	9	5	938	102.9	7.02			3.86	7.28	0		2.27						3	4	1		1						3	4	1		1				other biological processes	cytosol;nucleus;other cell component	nucleic acid binding activity;other molecular function	Pf00270, Pf00271	11325	DDX42
969	High	Master Protein	A0A7P0T9A7	Adenylosuccinate lyase OS=Homo sapiens OX=9606 GN=ADSL PE=1 SV=1	0	11.249	8	4	9	4	513	57.9	7.43			2.07	1.75	0	0							3	2	1	3							3	2	1	3							other molecular function	Pf00206, Pf10397		ADSL
970	High	Master Protein	O94906	Pre-mRNA-processing factor 6 OS=Homo sapiens OX=9606 GN=PRPF6 PE=1 SV=1	0	11.242	5	5	8	5	941	106.9	8.25			4.16	5.82									4	4									4	4							cell organization and biogenesis;RNA metabolism OR transcription;other metabolic processes;other biological processes	nucleus	nucleic acid binding activity;other molecular function	Pf06424, Pf13181	24148	PRPF6
971	High	Master Protein	D3YTB1	60S ribosomal protein L32 (Fragment) OS=Homo sapiens OX=9606 GN=RPL32 PE=1 SV=1	0	11.237	21	2	7	2	133	15.6	11.44			4.47	2.36	2.34	2.1							2	3	1	1							1	2	1	1					protein metabolism;other metabolic processes	translational apparatus	other molecular function	Pf01655		RPL32
972	High	Master Protein	Q9UH65	Switch-associated protein 70 OS=Homo sapiens OX=9606 GN=SWAP70 PE=1 SV=1	0	11.23	7	4	5	4	585	69	5.87			1.7	5.2									2	3									2	3							cell organization and biogenesis;DNA metabolism;other metabolic processes;developmental processes;other biological processes	plasma membrane;other membranes;cytosol;cytoskeleton;nucleus;other cell component	enzyme regulator activity;nucleic acid binding activity;other molecular function	Pf00169	23075	SWAP70
973	High	Master Protein	Q562E7	WD repeat-containing protein 81 OS=Homo sapiens OX=9606 GN=WDR81 PE=1 SV=2	0	11.212	2	3	3	3	1941	211.6	5.58			6.79										3										3								cell organization and biogenesis;protein metabolism;other metabolic processes;transport;other biological processes	other membranes;cytosol;mitochondrion;other cytoplasmic organelle	enzyme regulator activity;other molecular function	Pf00400, Pf02138	124997	WDR81
974	High	Master Protein	H3BQF7	IST1 homolog (Fragment) OS=Homo sapiens OX=9606 GN=IST1 PE=1 SV=1	0	11.203	25	4	9	4	166	19	8.98			7.94	7.16			0						4	3			2						4	3			2				transport	nucleus;other cell component		Pf03398		IST1
975	High	Master Protein	Q9BUQ8	Probable ATP-dependent RNA helicase DDX23 OS=Homo sapiens OX=9606 GN=DDX23 PE=1 SV=3	0	11.2	5	4	6	4	820	95.5	9.55			4.11	0		0							3	2		1							3	2		1					cell organization and biogenesis;DNA metabolism;RNA metabolism OR transcription;other metabolic processes	nucleus;other cell component	other molecular function	Pf00270, Pf00271	9416	DDX23
976	High	Master Protein	ABV71652.1	UL139 [Human betaherpesvirus 5]	0	11.192	11	2	4	2	135	14	5.81			4.58	3.54		0							2	1		1							2	1		1						other membranes		Pf12507		UL139
977	High	Master Protein	P20340	Ras-related protein Rab-6A OS=Homo sapiens OX=9606 GN=RAB6A PE=1 SV=3	0	11.18	22	4	12	2	208	23.6	5.54		2.61	4.37	9.05	2.42	1.75						1	3	5	1	2						1	2	4	1	2					protein metabolism;other metabolic processes;transport;other biological processes	plasma membrane;other membranes;cytosol;ER/Golgi;other cell component	cytoskeletal activity;other molecular function	Pf00071	5870	RAB6A
978	High	Master Protein	C9JH19	Cathepsin D OS=Homo sapiens OX=9606 GN=CTSD PE=1 SV=2	0	11.148	11	5	11	5	451	48.6	7.84			1.77	1.69	1.72	1.73							3	2	3	3							3	2	3	3						non-structural extracellular;other cytoplasmic organelle	other molecular function	Pf00026, Pf07966		CTSD
979	High	Master Protein	Q01970	1-phosphatidylinositol 4,5-bisphosphate phosphodiesterase beta-3 OS=Homo sapiens OX=9606 GN=PLCB3 PE=1 SV=2	0	11.136	2	2	5	2	1234	138.7	5.9			2.73	4.06	3.41	3.39							1	2	1	1							1	2	1	1					other metabolic processes;signal transduction;other biological processes	other membranes;cytosol;nucleus;other cell component	other molecular function	Pf00168, Pf00387, Pf00388, Pf08703, Pf09279, Pf17787	5331	PLCB3
980	High	Master Protein	Q9NRY5	Protein FAM114A2 OS=Homo sapiens OX=9606 GN=FAM114A2 PE=1 SV=4	0	11.134	12	5	7	5	505	55.4	4.88			5.25	4.5									3	4									3	4									other molecular function	Pf05334	10827	FAM114A2
981	High	Master Protein	Q9C0C9	(E3-independent) E2 ubiquitin-conjugating enzyme OS=Homo sapiens OX=9606 GN=UBE2O PE=1 SV=3	0	11.112	3	3	6	3	1292	141.2	5.12			1.8	0									3	3									3	3							protein metabolism;other metabolic processes;transport;other biological processes	cytosol;nucleus;other cell component	enzyme regulator activity;other molecular function	Pf00179	63893	UBE2O
982	High	Master Protein	ABV71597.1	UL75 [Human betaherpesvirus 5]	0	11.099	5	4	7	4	743	84.4	6.58			2.07	0	1.74	2.19							2	2	1	2							2	2	1	2					cell organization and biogenesis;other biological processes	other membranes;other cell component		Pf02489, Pf17488		UL75
983	High	Master Protein	P49585	Choline-phosphate cytidylyltransferase A OS=Homo sapiens OX=9606 GN=PCYT1A PE=1 SV=2	0	11.094	11	4	8	4	367	41.7	7.25			7.75	2.13									4	4									2	4							other metabolic processes	plasma membrane;other membranes;cytosol;ER/Golgi;nucleus;other cell component	other molecular function	Pf01467	5130	PCYT1A
984	High	Master Protein	F5GXX5	Dolichyl-diphosphooligosaccharide--protein glycosyltransferase subunit DAD1 OS=Homo sapiens OX=9606 GN=DAD1 PE=1 SV=1	0	11.085	39	3	7	3	85	9.5	7.18			6.76	2.05		0							3	3		1							2	3		1					protein metabolism;other metabolic processes	other membranes;ER/Golgi		Pf02109		DAD1
985	High	Master Protein	A0A087WT45	GRIP1-associated protein 1 OS=Homo sapiens OX=9606 GN=GRIPAP1 PE=1 SV=1	0	11.078	5	4	5	4	796	90.8	5.11			0	6.73									2	3									2	3								cytosol;nucleus;other cell component				GRIPAP1
986	High	Master Protein	O95479	GDH/6PGL endoplasmic bifunctional protein OS=Homo sapiens OX=9606 GN=H6PD PE=1 SV=2	0	11.059	5	4	7	4	791	88.8	7.3			2.36	4.23	0								2	3	2								2	3	2						other metabolic processes;other biological processes	mitochondrion;ER/Golgi	other molecular function	Pf00479, Pf01182, Pf02781	9563	H6PD
987	High	Master Protein	O15440	ATP-binding cassette sub-family C member 5 OS=Homo sapiens OX=9606 GN=ABCC5 PE=1 SV=2	0	11.057	3	4	5	4	1437	160.6	8.66			4.77	8.16									2	3									2	3							other metabolic processes;transport	plasma membrane;other membranes;ER/Golgi;other cytoplasmic organelle	transporter activity;other molecular function	Pf00005, Pf00664	10057	ABCC5
988	High	Master Protein	P52907	F-actin-capping protein subunit alpha-1 OS=Homo sapiens OX=9606 GN=CAPZA1 PE=1 SV=3	0	11.056	14	4	8	3	286	32.9	5.69			6.87	6.34		1.63							3	4		1							2	4		1					cell organization and biogenesis	non-structural extracellular;cytosol;cytoskeleton;other cell component	cytoskeletal activity	Pf01267	829	CAPZA1
989	High	Master Protein	A0A0D9SF70	ADP-ribosylation factor GTPase-activating protein 2 OS=Homo sapiens OX=9606 GN=ARFGAP2 PE=1 SV=1	0	11.044	8	3	5	3	385	42.1	7.34			1.9	3.91									2	3									2	3									enzyme regulator activity	Pf01412		ARFGAP2
990	High	Master Protein	P07741	Adenine phosphoribosyltransferase OS=Homo sapiens OX=9606 GN=APRT PE=1 SV=2	0	11.04	19	3	11	3	180	19.6	6.02		1.73	5.69	3.9	3.86	4.3						2	3	2	2	2						1	3	2	2	2					other metabolic processes;transport;other biological processes	non-structural extracellular;cytosol;nucleus;other cell component	other molecular function	Pf00156	353	APRT
991	High	Master Protein	O96011	Peroxisomal membrane protein 11B OS=Homo sapiens OX=9606 GN=PEX11B PE=1 SV=1	0	11.024	12	3	6	3	259	28.4	9.85			5.24	2.21	0								3	2	1								3	2	1						cell organization and biogenesis;signal transduction	other membranes;cytosol;mitochondrion;nucleus;other cytoplasmic organelle;other cell component	other molecular function	Pf05648	8799	PEX11B
992	High	Master Protein	A0A3B3ITT5	60S ribosomal protein L29 OS=Homo sapiens OX=9606 GN=RPL29 PE=1 SV=1	0	11.018	14	3	12	3	167	18.5	11.55		0	6.27	3.95	1.64	7.11						1	3	4	1	3						1	2	3	1	2					protein metabolism;other metabolic processes	translational apparatus;other cell component	other molecular function	Pf01779		RPL29
993	High	Master Protein	A0A1B0GTG2	Alpha-aminoadipic semialdehyde dehydrogenase OS=Homo sapiens OX=9606 GN=ALDH7A1 PE=1 SV=1	0	11.008	8	4	8	4	536	58.1	8.13			3.86	6.35	1.96	1.9							2	4	1	1							2	4	1	1						cytosol;mitochondrion	other molecular function	Pf00171		ALDH7A1
994	High	Master Protein	Q4KMP7	TBC1 domain family member 10B OS=Homo sapiens OX=9606 GN=TBC1D10B PE=1 SV=3	0	11.005	5	3	5	3	808	87.1	9.19			2.05	6.53									2	3									2	2							transport;other biological processes	plasma membrane;other membranes;cytosol	enzyme regulator activity	Pf00566	26000	TBC1D10B
995	High	Master Protein	F8W9X7	Coiled-coil domain-containing protein 93 OS=Homo sapiens OX=9606 GN=CCDC93 PE=1 SV=1	0	11.003	7	4	7	4	630	73	7.99			4.23	2.7	2.4	0							3	2	1	1							3	2	1	1						other cytoplasmic organelle;other cell component		Pf09762		CCDC93
996	High	Master Protein	C9J4M6	DNA-directed RNA polymerase subunit beta OS=Homo sapiens OX=9606 GN=POLR2B PE=1 SV=3	0	11.003	6	5	6	5	1067	121.3	8.32			2.01	2.69									2	4									2	4							RNA metabolism OR transcription;other metabolic processes	nucleus	nucleic acid binding activity;other molecular function	Pf00562, Pf04560, Pf04561, Pf04563, Pf04565, Pf04566, Pf04567		POLR2B
997	High	Master Protein	P48553	Trafficking protein particle complex subunit 10 OS=Homo sapiens OX=9606 GN=TRAPPC10 PE=1 SV=2	0	10.996	3	4	5	4	1259	142.1	6.04			3.85	0									3	2									3	2							cell organization and biogenesis;transport	cytosol;ER/Golgi;other cytoplasmic organelle;other cell component		Pf12584	7109	TRAPPC10
998	High	Master Protein	Q14318	Peptidyl-prolyl cis-trans isomerase FKBP8 OS=Homo sapiens OX=9606 GN=FKBP8 PE=1 SV=2	0	10.995	11	4	10	4	412	44.5	4.84			6.25	4.64	1.62	2.34		0					3	4	1	1		1					3	3	1	1		1			developmental processes;signal transduction;other biological processes	other membranes;cytosol;mitochondrion;ER/Golgi;other cell component	other molecular function	Pf00254	23770	FKBP8
999	High	Master Protein	Q8TD55	Pleckstrin homology domain-containing family O member 2 OS=Homo sapiens OX=9606 GN=PLEKHO2 PE=1 SV=1	0	10.991	10	5	7	5	490	53.3	5.43			3.71	0									5	2									5	2							other biological processes	non-structural extracellular;other cell component		Pf00169	80301	PLEKHO2
1000	High	Master Protein	A0A0A0MTC1	E3 ubiquitin-protein ligase RNF213 OS=Homo sapiens OX=9606 GN=RNF213 PE=1 SV=1	0	10.983	1	5	8	5	5256	596.1	6.42			2.12	1.75	2.63	2.42		0					3	2	1	1		1					3	2	1	1		1			protein metabolism;other metabolic processes	cytosol;nucleus	other molecular function	Pf00097, Pf20173	57674	RNF213
1001	High	Master Protein	A0A669KB89	Protein scribble homolog OS=Homo sapiens OX=9606 GN=SCRIB PE=1 SV=1	0	10.967	3	5	8	5	1658	177.7	5.14			1.7	8.21				0					1	5				2					1	4				2				plasma membrane;other membranes;nucleus;other cell component		Pf00595, Pf13855		SCRIB
1002	High	Master Protein	E9PB90	Hexokinase OS=Homo sapiens OX=9606 GN=HK2 PE=1 SV=1	0	10.957	6	4	6	4	889	98.9	6.04			6.8	4.66									3	3									3	3							other metabolic processes;other biological processes	cytosol;cytoskeleton;mitochondrion;other cell component	kinase activity;other molecular function	Pf00349, Pf03727		HK2
1003	High	Master Protein	Q01433	AMP deaminase 2 OS=Homo sapiens OX=9606 GN=AMPD2 PE=1 SV=2	0	10.944	6	5	8	5	879	100.6	6.93			8.64	1.74									5	3									4	3							other metabolic processes;other biological processes	cytosol	other molecular function	Pf19326	271	AMPD2
1004	High	Master Protein	Q15020	Squamous cell carcinoma antigen recognized by T-cells 3 OS=Homo sapiens OX=9606 GN=SART3 PE=1 SV=1	0	10.936	9	5	6	5	963	109.9	5.57			0	0									3	3									3	3							cell cycle OR cell proliferation;cell organization and biogenesis;RNA metabolism OR transcription;other metabolic processes;developmental processes;other biological processes	nucleus;other cell component	nucleic acid binding activity;other molecular function	Pf00076, Pf05391, Pf16605	9733	SART3
1005	High	Master Protein	Q9NRL3	Striatin-4 OS=Homo sapiens OX=9606 GN=STRN4 PE=1 SV=2	0	10.923	5	3	6	3	753	80.5	5.4			4.24	4.51				0					3	2				1					3	2				1				other membranes;other cell component	other molecular function	Pf00400, Pf08232	29888	STRN4
1006	High	Master Protein	Q9H0B6	Kinesin light chain 2 OS=Homo sapiens OX=9606 GN=KLC2 PE=1 SV=1	0	10.897	10	5	5	1	622	68.9	7.15			2.72	4.45									2	3									2	3							other biological processes	plasma membrane;other membranes;cytosol;cytoskeleton;mitochondrion;nucleus;other cytoplasmic organelle;other cell component	cytoskeletal activity	Pf13424	64837	KLC2
1007	High	Master Protein	Q9H3Q1	Cdc42 effector protein 4 OS=Homo sapiens OX=9606 GN=CDC42EP4 PE=1 SV=1	0	10.896	17	4	6	4	356	38	5.19			8.7	0									5	1									4	1							cell organization and biogenesis;stress response;signal transduction;other biological processes	plasma membrane;other membranes;cytosol;cytoskeleton;other cell component	other molecular function	Pf00786, Pf14957	23580	CDC42EP4
1008	High	Master Protein	P17812	CTP synthase 1 OS=Homo sapiens OX=9606 GN=CTPS1 PE=1 SV=2	0	10.875	8	4	7	4	591	66.6	6.46			4.99	5.6		2.74							3	3		1							3	3		1					cell cycle OR cell proliferation;other metabolic processes;other biological processes	cytosol;other cell component	other molecular function	Pf00117, Pf06418	1503	CTPS1
1009	High	Master Protein	A0A024RCR6	BCL2-associated athanogene 6 OS=Homo sapiens OX=9606 GN=BAG6 PE=1 SV=1	0	10.869	5	4	7	4	1126	118.6	5.6			4.67	0	0								3	3	1								3	3	1						cell organization and biogenesis;other biological processes	non-structural extracellular;nucleus		Pf00240, Pf12057		BAG6
1010	High	Master Protein	P16435	NADPH--cytochrome P450 reductase OS=Homo sapiens OX=9606 GN=POR PE=1 SV=2	0	10.841	7	5	6	5	677	76.6	5.58			0	1.78	1.86								2	3	1								2	3	1						protein metabolism;other metabolic processes;other biological processes	other membranes;cytosol;mitochondrion;ER/Golgi;other cell component	other molecular function	Pf00175, Pf00258, Pf00667	5447	POR
1011	High	Master Protein	J3KPL8	Amyloid beta precursor protein-binding family B member 1 OS=Homo sapiens OX=9606 GN=APBB1 PE=1 SV=1	0	10.812	6	4	4	3	710	77.1	5.05			3.82	0									3	1									3	1
1012	High	Master Protein	Q15018	BRISC complex subunit Abraxas 2 OS=Homo sapiens OX=9606 GN=ABRAXAS2 PE=1 SV=2	0	10.796	8	3	5	3	415	46.9	6.21			2.23	0									2	3									2	3							cell cycle OR cell proliferation;cell organization and biogenesis;protein metabolism;other metabolic processes;stress response;other biological processes	cytosol;cytoskeleton;nucleus;other cell component	cytoskeletal activity;other molecular function		23172	ABRAXAS2
1013	High	Master Protein	Q9HDC9	Adipocyte plasma membrane-associated protein OS=Homo sapiens OX=9606 GN=APMAP PE=1 SV=2	0	10.795	20	5	5	5	416	46.5	6.16		3.13	1.78	6.94								1	1	3								1	1	3							other metabolic processes	other membranes;other cell component	other molecular function	Pf03088, Pf20067	57136	APMAP
1014	High	Master Protein	Q8TBN0	Guanine nucleotide exchange factor for Rab-3A OS=Homo sapiens OX=9606 GN=RAB3IL1 PE=1 SV=1	0	10.794	11	3	8	3	382	42.6	6.47			3.96	5.81									3	5									2	3							transport	cytosol;ER/Golgi	enzyme regulator activity;other molecular function	Pf06428	5866	RAB3IL1
1015	High	Master Protein	P27105	Stomatin OS=Homo sapiens OX=9606 GN=STOM PE=1 SV=3	0	10.794	15	4	8	4	288	31.7	7.88			6.1	7.49	0								3	4	1								3	4	1						other biological processes	plasma membrane;other membranes;cytoskeleton;mitochondrion;ER/Golgi;other cytoplasmic organelle;other cell component	other molecular function	Pf01145	2040	STOM
1016	High	Master Protein	Q8N2K0	Lysophosphatidylserine lipase ABHD12 OS=Homo sapiens OX=9606 GN=ABHD12 PE=1 SV=2	0	10.793	10	4	10	4	398	45.1	8.65			1.94	8.2	0	0	0						2	5	1	1	1						2	4	1	1	1				protein metabolism;other metabolic processes;other biological processes	plasma membrane;other membranes;ER/Golgi;other cell component	other molecular function	Pf12146	26090	ABHD12
1017	High	Master Protein	H3BRG4	Cytochrome b-c1 complex subunit 2, mitochondrial OS=Homo sapiens OX=9606 GN=UQCRC2 PE=1 SV=1	0	10.778	9	3	7	3	412	44.6	9			5.83	3.75	5.62	3.72							2	2	2	1							2	2	2	1						mitochondrion;nucleus	other molecular function	Pf00675, Pf05193		UQCRC2
1018	High	Master Protein	Q9NZT1	Calmodulin-like protein 5 OS=Homo sapiens OX=9606 GN=CALML5 PE=1 SV=2	0	10.776	23	4	7	4	146	15.9	4.44	0	2.99	0		4.02	1.61					1	1	1		3	1					1	1	1		2	1					signal transduction;other biological processes	non-structural extracellular;other cell component	enzyme regulator activity;other molecular function	Pf13499	51806	CALML5
1019	High	Master Protein	O60610	Protein diaphanous homolog 1 OS=Homo sapiens OX=9606 GN=DIAPH1 PE=1 SV=2	0	10.772	3	4	5	4	1272	141.3	5.41			2.44	0		0							3	1		1							3	1		1					cell organization and biogenesis;other biological processes	plasma membrane;other membranes;cytosol;cytoskeleton;nucleus;other cell component	signal transduction activity or receptor binding;cytoskeletal activity;other molecular function	Pf02181, Pf06346, Pf06367, Pf06371	1729	DIAPH1
1020	High	Master Protein	A0A494C0L6	Thymidine phosphorylase (Fragment) OS=Homo sapiens OX=9606 GN=TYMP PE=1 SV=1	0	10.77	14	3	4	3	289	29.7	6.92		3.93										4										3									other metabolic processes		other molecular function	Pf00591, Pf07831		TYMP
1021	High	Master Protein	P22102	Trifunctional purine biosynthetic protein adenosine-3 OS=Homo sapiens OX=9606 GN=GART PE=1 SV=1	0	10.765	4	4	5	4	1010	107.7	6.7			4.01	2.56	0	0							2	1	1	1							2	1	1	1					other metabolic processes;developmental processes;other biological processes	cytosol	other molecular function	Pf00551, Pf00586, Pf01071, Pf02769, Pf02843, Pf02844	2618	GART
1022	High	Master Protein	A0A096LNH6	Dedicator of cytokinesis protein 1 OS=Homo sapiens OX=9606 GN=DOCK1 PE=1 SV=1	0	10.753	3	5	6	4	1886	217.6	7.71			2.19	4.77									1	5									1	5							developmental processes;signal transduction;other biological processes	cytosol;nucleus	enzyme regulator activity	Pf00018, Pf06920, Pf14429, Pf16172, Pf20421, Pf20422		DOCK1
1023	High	Master Protein	P24539	ATP synthase F(0) complex subunit B1, mitochondrial OS=Homo sapiens OX=9606 GN=ATP5PB PE=1 SV=2	0	10.716	16	5	11	5	256	28.9	9.36		0	6.47	3.47		5.36		0				1	4	2		3		1				1	4	2		3		1			other metabolic processes;transport	other membranes;mitochondrion	transporter activity	Pf05405	515	ATP5PB
1024	High	Master Protein	A0A494C0P1	Glucocorticoid receptor OS=Homo sapiens OX=9606 GN=NR3C1 PE=1 SV=1	0	10.704	9	5	7	5	746	82.3	6.61			4.56	0									4	3									4	3							cell organization and biogenesis;signal transduction;other biological processes	cytosol;cytoskeleton;mitochondrion;nucleus	nucleic acid binding activity;other molecular function	Pf00104, Pf00105, Pf02155		NR3C1
1025	High	Master Protein	O43395	U4/U6 small nuclear ribonucleoprotein Prp3 OS=Homo sapiens OX=9606 GN=PRPF3 PE=1 SV=2	0	10.686	10	5	6	5	683	77.5	9.5			0	7.66		2.4							1	4		1							1	4		1					cell organization and biogenesis;RNA metabolism OR transcription;other metabolic processes	cytosol;nucleus	other molecular function	Pf01480, Pf06544, Pf08572	9129	PRPF3
1026	High	Master Protein	P41236	Protein phosphatase inhibitor 2 OS=Homo sapiens OX=9606 GN=PPP1R2 PE=1 SV=2	0	10.686	16	3	7	3	205	23	4.74			6.81	4.93				3.25					3	3				1					3	3				1			other metabolic processes;other biological processes		enzyme regulator activity	Pf04979	5504	PPP1R2
1027	High	Master Protein	Q9NP72	Ras-related protein Rab-18 OS=Homo sapiens OX=9606 GN=RAB18 PE=1 SV=1	0	10.684	31	5	9	5	206	23	5.24			1.94	3.53	4.01	0							2	4	2	1							2	4	2	1					cell organization and biogenesis;transport;developmental processes;signal transduction	plasma membrane;other membranes;cytosol;ER/Golgi;other cell component	other molecular function	Pf00071	22931	RAB18
1028	High	Master Protein	Q86YV5	Inactive tyrosine-protein kinase PRAG1 OS=Homo sapiens OX=9606 GN=PRAG1 PE=1 SV=4	0	10.655	5	4	5	4	1406	149.5	7.2			3.76	0									4	1									3	1							protein metabolism;other metabolic processes;other biological processes	cytosol;nucleus;other cell component	kinase activity;other molecular function	Pf00069	157285	PRAG1
1029	High	Master Protein	Q9NRW1	Ras-related protein Rab-6B OS=Homo sapiens OX=9606 GN=RAB6B PE=1 SV=1	0	10.651	15	3	9	1	208	23.4	5.53		2.61	2.68	6.91	2.42	1.75						1	3	3	1	1						1	2	2	1	1					cell organization and biogenesis;transport	other membranes;cytosol;ER/Golgi;other cell component	cytoskeletal activity;other molecular function	Pf00071	51560	RAB6B
1030	High	Master Protein	A0A6Q8PFA6	Kinesin-like protein OS=Homo sapiens OX=9606 GN=KIF2A PE=1 SV=1	0	10.606	10	5	5	5	687	78	6.68			0	4.28									2	3									2	3							other biological processes	cytoskeleton;other cell component	cytoskeletal activity;other molecular function	Pf00225	3796	KIF2A
1031	High	Master Protein	Q969E4	Transcription elongation factor A protein-like 3 OS=Homo sapiens OX=9606 GN=TCEAL3 PE=1 SV=1	0	10.598	20	2	7	2	200	22.5	4.92			0	2.08			0						3	3			1						2	2			1					nucleus	other molecular function	Pf04538	85012	TCEAL3
1032	High	Master Protein	A0A7I2RAZ6	C-myc promoter-binding protein OS=Homo sapiens OX=9606 GN=DENND4A PE=1 SV=1	0	10.593	2	4	6	4	1907	213.6	7.09			1.83	5.89				0					2	3				1					2	3				1				other cell component	enzyme regulator activity	Pf02141, Pf03455, Pf03456	10260	DENND4A
1033	High	Master Protein	P31949	Protein S100-A11 OS=Homo sapiens OX=9606 GN=S100A11 PE=1 SV=2	0	10.592	48	6	8	6	105	11.7	7.12	0	2.1	0		0	2.43					1	2	2		1	2					1	2	2		1	2					signal transduction;other biological processes	nucleus;other cell component	other molecular function	Pf00036, Pf01023	6282	S100A11
1034	High	Master Protein	A0A087WWI4	Hypoxia up-regulated protein 1 OS=Homo sapiens OX=9606 GN=HYOU1 PE=1 SV=1	0	10.577	8	5	9	5	677	75.1	5.66			6.01	2.68	2.15	1.94		1.63					4	2	1	1		1					4	2	1	1		1					other molecular function	Pf00012		HYOU1
1035	High	Master Protein	Q9Y2H6	Fibronectin type-III domain-containing protein 3A OS=Homo sapiens OX=9606 GN=FNDC3A PE=1 SV=4	0	10.562	5	5	8	5	1198	131.8	6.71			6.84	0									4	4									3	4							cell adhesion;developmental processes;other biological processes	other membranes;cytosol;ER/Golgi;other cell component		Pf00041	22862	FNDC3A
1036	High	Master Protein	P23381	Tryptophan--tRNA ligase, cytoplasmic OS=Homo sapiens OX=9606 GN=WARS1 PE=1 SV=2	0	10.548	7	3	11	3	471	53.1	6.23		2.27	5.45	8.62	2.5	2.65		0				1	3	3	2	1		1				1	3	2	1	1		1			protein metabolism;RNA metabolism OR transcription;other metabolic processes;developmental processes;other biological processes	cytosol;nucleus;other cell component	enzyme regulator activity;other molecular function	Pf00458, Pf00579	7453	WARS1
1037	High	Master Protein	A0A494C0G1	Phosphoacetylglucosamine mutase OS=Homo sapiens OX=9606 GN=PGM3 PE=1 SV=1	0	10.53	9	4	8	4	501	55.4	6.42			2.93	6.72		0							3	4		1							2	3		1					other metabolic processes		other molecular function	Pf00408, Pf02878		PGM3
1038	High	Master Protein	A0A3B3IRM5	Glutathione S-transferase (Fragment) OS=Homo sapiens OX=9606 GN=GSTM5 PE=1 SV=1	0	10.53	22	4	5	4	189	22.4	5.52			5.19	1.81									4	1									4	1							other metabolic processes	non-structural extracellular;cytosol	other molecular function	Pf00043, Pf02798		GSTM5
1039	High	Master Protein	P10620	Microsomal glutathione S-transferase 1 OS=Homo sapiens OX=9606 GN=MGST1 PE=1 SV=1	0	10.525	13	3	8	3	155	17.6	9.39	3.07	0	6.4	8.5							1	1	2	4							1	1	2	3							stress response;transport;other biological processes	plasma membrane;other membranes;mitochondrion;ER/Golgi;other cytoplasmic organelle	other molecular function	Pf01124	4257	MGST1
1040	High	Master Protein	O95197	Reticulon-3 OS=Homo sapiens OX=9606 GN=RTN3 PE=1 SV=2	0	10.517	4	3	12	3	1032	112.5	4.96	0	2.13	5.15	4.6	2.12	2.56	4.75				1	1	2	4	1	1	2				1	1	1	3	1	1	1				cell organization and biogenesis;transport;other biological processes	non-structural extracellular;plasma membrane;other membranes;ER/Golgi;other cell component		Pf02453	10313	RTN3
1041	High	Master Protein	O43390	Heterogeneous nuclear ribonucleoprotein R OS=Homo sapiens OX=9606 GN=HNRNPR PE=1 SV=1	0	10.515	4	3	7	1	633	70.9	8.13			4.76	2.22	2.48	3.22		0					2	1	1	2		1					2	1	1	2		1			RNA metabolism OR transcription;other metabolic processes	ER/Golgi;nucleus;other cell component	nucleic acid binding activity	Pf00076, Pf18360	10236	HNRNPR
1042	High	Master Protein	Q9Y2L9	Leucine-rich repeat and calponin homology domain-containing protein 1 OS=Homo sapiens OX=9606 GN=LRCH1 PE=1 SV=3	0	10.464	8	5	8	4	728	80.8	5.94			0	4.15									4	4									3	4							other biological processes	other cell component		Pf00307, Pf13855	23143	LRCH1
1043	High	Master Protein	Q9NR50	Translation initiation factor eIF-2B subunit gamma OS=Homo sapiens OX=9606 GN=EIF2B3 PE=1 SV=1	0	10.457	13	4	8	4	452	50.2	6.47			2.31	6.45		0							3	3		2							3	2		2					protein metabolism;other metabolic processes;stress response;developmental processes;signal transduction;other biological processes	cytosol;translational apparatus;other cell component	nucleic acid binding activity;other molecular function	Pf00483	8891	EIF2B3
1044	High	Master Protein	Q13409	Cytoplasmic dynein 1 intermediate chain 2 OS=Homo sapiens OX=9606 GN=DYNC1I2 PE=1 SV=3	0	10.447	7	3	5	3	638	71.4	5.2			2.16	0	1.7								1	2	2								1	1	2						transport;other biological processes	cytosol;cytoskeleton;other cell component	cytoskeletal activity;other molecular function	Pf00400, Pf11540	1781	DYNC1I2
1045	High	Master Protein	E9PHY8	Maestro heat-like repeat-containing protein family member 1 OS=Homo sapiens OX=9606 GN=MROH1 PE=1 SV=1	0	10.441	3	4	5	4	1632	180.2	6.86			4.1	2.31									3	2									3	2										Pf02985		MROH1
1046	High	Master Protein	P98082	Disabled homolog 2 OS=Homo sapiens OX=9606 GN=DAB2 PE=1 SV=3	0	10.439	9	5	7	5	770	82.4	5.53			3.57	9.18									3	4									3	4							cell-cell signaling;cell organization and biogenesis;transport;signal transduction;other biological processes	plasma membrane;other membranes;cytosol;nucleus;other cytoplasmic organelle;other cell component	signal transduction activity or receptor binding;other molecular function	Pf00640	1601	DAB2
1047	High	Master Protein	Q15006	ER membrane protein complex subunit 2 OS=Homo sapiens OX=9606 GN=EMC2 PE=1 SV=1	0	10.426	11	3	5	3	297	34.8	6.57			2.19	5.48									1	4									1	3							cell organization and biogenesis	other membranes;ER/Golgi;other cell component		Pf14559	9694	EMC2
1048	High	Master Protein	Q8ND24	RING finger protein 214 OS=Homo sapiens OX=9606 GN=RNF214 PE=1 SV=2	0	10.424	5	3	5	3	703	77.6	6.95			4.29	4.95									3	2									2	2							protein metabolism;other metabolic processes		other molecular function		257160	RNF214
1049	High	Master Protein	Q9Y394	Dehydrogenase/reductase SDR family member 7 OS=Homo sapiens OX=9606 GN=DHRS7 PE=1 SV=1	0	10.398	11	3	5	3	339	38.3	8.32			3.75	1.87									3	2									2	2							other metabolic processes	other membranes;ER/Golgi	other molecular function	Pf00106	51635	DHRS7
1050	High	Master Protein	O15173	Membrane-associated progesterone receptor component 2 OS=Homo sapiens OX=9606 GN=PGRMC2 PE=1 SV=1	0	10.389	23	3	6	3	223	23.8	4.88			5.9	4.71		0							3	2		1							3	2		1					transport;signal transduction;other biological processes	other membranes;ER/Golgi;nucleus;other cell component	transporter activity;other molecular function	Pf00173	10424	PGRMC2
1051	High	Master Protein	Q9BS26	Endoplasmic reticulum resident protein 44 OS=Homo sapiens OX=9606 GN=ERP44 PE=1 SV=1	0	10.381	12	4	11	4	406	46.9	5.26	0	2.7	2.19	4.17	0	4.16					1	2	3	2	1	2					1	2	3	2	1	2					protein metabolism;other metabolic processes;stress response;other biological processes	non-structural extracellular;other membranes;ER/Golgi;other cell component	other molecular function	Pf00085, Pf13848	23071	ERP44
1052	High	Master Protein	A0A7I2V2S0	RNA helicase OS=Homo sapiens OX=9606 GN=DDX5 PE=1 SV=1	0	10.379	13	5	9	2	416	47.2	8.47		0		1.93	2.2	0						1		3	2	3						1		3	2	3							nucleic acid binding activity;other molecular function	Pf00270, Pf00271		DDX5
1053	High	Master Protein	O76031	ATP-dependent Clp protease ATP-binding subunit clpX-like, mitochondrial OS=Homo sapiens OX=9606 GN=CLPX PE=1 SV=2	0	10.376	8	4	7	4	633	69.2	7.58			2.56	0	2.75	2.32	2.45	0					1	1	1	2	1	1					1	1	1	2	1	1			protein metabolism;other metabolic processes;other biological processes	other membranes;cytosol;mitochondrion;nucleus;other cell component	enzyme regulator activity;other molecular function	Pf07724, Pf10431	10845	CLPX
1054	High	Master Protein	Q9UNY4	Transcription termination factor 2 OS=Homo sapiens OX=9606 GN=TTF2 PE=1 SV=2	0	10.371	4	3	3	3	1162	129.5	8.37			2.49	2.82									1	2									1	2							cell organization and biogenesis;RNA metabolism OR transcription;other metabolic processes	cytosol;nucleus	nucleic acid binding activity;other molecular function	Pf00176, Pf00271, Pf06839	8458	TTF2
1055	High	Master Protein	Q12906	Interleukin enhancer-binding factor 3 OS=Homo sapiens OX=9606 GN=ILF3 PE=1 SV=3	0	10.364	4	4	7	4	894	95.3	8.76			6.01	0	2.61	0							3	2	1	1							3	2	1	1					protein metabolism;other metabolic processes;stress response;other biological processes	mitochondrion;nucleus;other cell component	nucleic acid binding activity	Pf00035, Pf07528	3609	ILF3
1056	High	Master Protein	Q8WXI9	Transcriptional repressor p66-beta OS=Homo sapiens OX=9606 GN=GATAD2B PE=1 SV=1	0	10.364	9	4	5	4	593	65.2	9.7			0	2.38									2	3									2	2							cell organization and biogenesis;protein metabolism;other metabolic processes;other biological processes	nucleus;other cell component	nucleic acid binding activity;other molecular function	Pf00320, Pf16563	57459	GATAD2B
1057	High	Master Protein	E9PKT8	Nucleosome assembly protein 1-like 4 (Fragment) OS=Homo sapiens OX=9606 GN=NAP1L4 PE=1 SV=1	0	10.346	28	4	6	4	169	19.1	5.03			4.09	3.96	0								3	2	1								3	2	1						cell organization and biogenesis	nucleus		Pf00956		NAP1L4
1058	High	Master Protein	Q96PE2	Rho guanine nucleotide exchange factor 17 OS=Homo sapiens OX=9606 GN=ARHGEF17 PE=1 SV=1	0	10.345	2	3	6	3	2063	221.5	6.29			7.87	7.16									3	3									3	3							cell organization and biogenesis;other biological processes	cytosol	enzyme regulator activity	Pf00621, Pf19056, Pf19057	9828	ARHGEF17
1059	High	Master Protein	O95793	Double-stranded RNA-binding protein Staufen homolog 1 OS=Homo sapiens OX=9606 GN=STAU1 PE=1 SV=2	0	10.339	10	4	5	4	577	63.1	9.44			4.26	2.12	0								3	1	1								3	1	1						cell organization and biogenesis;stress response;other biological processes	plasma membrane;other membranes;cytosol;cytoskeleton;ER/Golgi;other cell component	nucleic acid binding activity;other molecular function	Pf00035, Pf16482	6780	STAU1
1060	High	Master Protein	Q8TEQ6	Gem-associated protein 5 OS=Homo sapiens OX=9606 GN=GEMIN5 PE=1 SV=3	0	10.326	5	5	5	5	1508	168.5	6.62			2.16	0									3	2									3	2							cell organization and biogenesis;protein metabolism;RNA metabolism OR transcription;other metabolic processes;other biological processes	cytosol;nucleus;other cell component	translation activity;nucleic acid binding activity	Pf00400, Pf12894	25929	GEMIN5
1061	High	Master Protein	D3DPS3	Arginine/proline rich coiled-coil 1, isoform CRA_b OS=Homo sapiens OX=9606 GN=MAP7D1 PE=1 SV=1	0	10.319	8	5	9	5	840	92.6	10.11			4.33	4.68	2.56			0					2	5	1			1					2	5	1			1			cell organization and biogenesis	cytoskeleton		Pf05672	55700	MAP7D1
1062	High	Master Protein	C9J1Z8	ADP-ribosylation factor 5 (Fragment) OS=Homo sapiens OX=9606 GN=ARF5 PE=1 SV=1	0	10.302	21	3	6	1	150	17.1	7.34		2	1.75			1.97	2					1	2			1	2					1	2			1	2						other molecular function	Pf00025		ARF5
1063	High	Master Protein	Q9NVI7	ATPase family AAA domain-containing protein 3A OS=Homo sapiens OX=9606 GN=ATAD3A PE=1 SV=2	0	10.295	9	5	8	5	634	71.3	8.98			1.68	2.07	2.43	4.67							1	3	2	2							1	3	2	2					cell organization and biogenesis;stress response;other biological processes	other membranes;mitochondrion	other molecular function	Pf00004, Pf12037	55210	ATAD3A
1064	High	Master Protein	P49757	Protein numb homolog OS=Homo sapiens OX=9606 GN=NUMB PE=1 SV=2	0	10.26	7	4	5	2	651	70.8	8.51			2.18	0									4	1									4	1							cell cycle OR cell proliferation;cell organization and biogenesis;developmental processes;other biological processes	plasma membrane;other membranes;nucleus;other cytoplasmic organelle;other cell component	other molecular function	Pf00640, Pf06311	8650	NUMB
1065	High	Master Protein	O15144	Actin-related protein 2/3 complex subunit 2 OS=Homo sapiens OX=9606 GN=ARPC2 PE=1 SV=1	0	10.249	12	4	4	4	300	34.3	7.36			4.35			2.23							3			1							3			1					cell organization and biogenesis;other biological processes	plasma membrane;other membranes;cytosol;cytoskeleton;nucleus;other cytoplasmic organelle;other cell component	cytoskeletal activity	Pf04045	10109	ARPC2
1066	High	Master Protein	F8WE88	Unconventional myosin-Va OS=Homo sapiens OX=9606 GN=MYO5A PE=1 SV=2	0	10.245	2	4	5	4	1855	215.2	8.51			2.79	0		0							3	1		1							3	1		1						cytoskeleton	cytoskeletal activity;other molecular function	Pf00063, Pf00612, Pf01843		MYO5A
1067	High	Master Protein	P29692	Elongation factor 1-delta OS=Homo sapiens OX=9606 GN=EEF1D PE=1 SV=5	0	10.232	16	3	5	3	281	31.1	5.01			2.11	0		1.88							2	2		1							2	2		1					protein metabolism;RNA metabolism OR transcription;other metabolic processes;other biological processes	cytosol;nucleus;other cell component	enzyme regulator activity;nucleic acid binding activity;other molecular function	Pf00736, Pf10587	1936	EEF1D
1068	High	Master Protein	Q92643	GPI-anchor transamidase OS=Homo sapiens OX=9606 GN=PIGK PE=1 SV=2	0	10.224	8	3	4	3	395	45.2	6.16			4.14	2.62									2	2									2	2							protein metabolism;other metabolic processes;other biological processes	other membranes;ER/Golgi	other molecular function	Pf01650	10026	PIGK
1069	High	Master Protein	P09936	Ubiquitin carboxyl-terminal hydrolase isozyme L1 OS=Homo sapiens OX=9606 GN=UCHL1 PE=1 SV=2	0	10.207	25	5	7	5	223	24.8	5.48		2.44	0	2.01		4.49						1	1	1		4						1	1	1		4					cell cycle OR cell proliferation;cell organization and biogenesis;protein metabolism;other metabolic processes;stress response;transport;developmental processes;other biological processes	other membranes;cytosol;ER/Golgi;nucleus;other cell component	signal transduction activity or receptor binding;other molecular function	Pf01088	7345	UCHL1
1070	High	Master Protein	Q92620	Pre-mRNA-splicing factor ATP-dependent RNA helicase PRP16 OS=Homo sapiens OX=9606 GN=DHX38 PE=1 SV=2	0	10.203	3	4	4	4	1227	140.4	6.54			1.96	0									2	2									2	2							RNA metabolism OR transcription;other metabolic processes	nucleus	other molecular function	Pf00270, Pf00271, Pf04408, Pf07717	9785	DHX38
1071	High	Master Protein	Q00535	Cyclin-dependent-like kinase 5 OS=Homo sapiens OX=9606 GN=CDK5 PE=1 SV=3	0	10.196	14	4	7	3	292	33.3	7.66			3.48	2.11									5	2									4	2							cell adhesion;cell-cell signaling;cell cycle OR cell proliferation;cell organization and biogenesis;protein metabolism;other metabolic processes;stress response;transport;developmental processes;signal transduction;other biological processes	plasma membrane;other membranes;cytosol;cytoskeleton;nucleus;other cell component	signal transduction activity or receptor binding;transporter activity;cytoskeletal activity;kinase activity;other molecular function	Pf00069	1020	CDK5
[truncated: 2,035 more rows]
[truncated: 38 more columns]

## Sheet: normalized_data
iid	Accession	gene_symbol	Description	WP062922_071822_TB40e_10percent	WP062922_071822_TB40e_UL8 BT 10percent	WP051222_053122_TB40e_UL8 BT_2	WP051222_053122_TB40e_UL8 BT_1	WP051222_053122_TB40e_2	WP051222_053122_TB40e_1	WP051222_052922_TB40e_UL8 BT_2_10percent	WP051222_052922_TB40e_UL8 BT_1_10percent	WP051222_052922_TB40e_2_10percent	WP051222_052922_TB40e_1_10percent
[truncated: 3,106 more rows]

[truncated: 3 more sheets: log2_transformed+imputed data, pUL8_associated protein, pathway_analysis]
